# Supplementary material for: LEA motifs promote desiccation tolerance in vivo
Source: BMC Biol. 2021 Dec 14;19:263. doi: 10.1186/s12915-021-01176-0 (PMC8670023; doi:10.1186/s12915-021-01176-0)
Supplement: Supplementary file 2 — Additional file 2. Raw data. [file 12915_2021_1176_MOESM2_ESM.xlsx]

## Sheet: Figure 2
Figure 2A							Figure 2B							Figure 2C						Figure 2D
Experiment	Strain	Stage	Temperature	Total worms	Percent_alive		Experiment	Strain	Stage	Temperature	Total worms	Percent_alive		Experiment	Strain	Stage	Total worms	Percent_w_beads		EXPT	Genotype	Dauer_width
EXPT1	N2	non-dauer	20	42	0		EXPT1	daf-2	non-dauer	25	36	0		EXPT1	daf-2	non-dauer	35	97.1429		EXPT1	daf-2	22.2326
EXPT1	lea-1(tm6452)	non-dauer	20	33	0		EXPT1	daf-2; lea-1(tm6452)	non-dauer	25	37	0		EXPT1	daf-2; lea-1(tm6452)	non-dauer	28	100		EXPT1	daf-2	21.9887
EXPT1	lea-1(null)	non-dauer	20	35	0		EXPT1	daf-2; lea-1(null)	non-dauer	25	24	0		EXPT1	daf-2; lea-1(null)	non-dauer	33	93.9394		EXPT1	daf-2	21.784
EXPT1	N2	Dauer	20	42	100		EXPT1	daf-2	Dauer	25	38	100		EXPT1	daf-2	Dauer	25	0		EXPT1	daf-2	21.1987
EXPT1	lea-1(tm6452)	Dauer	20	31	100		EXPT1	daf-2; lea-1(tm6452)	Dauer	25	22	0		EXPT1	daf-2; lea-1(tm6452)	Dauer	47	0		EXPT1	daf-2	21.7286
EXPT1	lea-1(null)	Dauer	20	39	97.4359		EXPT1	daf-2; lea-1(null)	Dauer	25	42	7.14286		EXPT1	daf-2; lea-1(null)	Dauer	34	0		EXPT1	daf-2	21.4957
EXPT2	N2	non-dauer	20	27	0		EXPT2	daf-2	non-dauer	25	21	0		EXPT2	daf-2	non-dauer	30	90		EXPT1	daf-2	21.0726
EXPT2	lea-1(tm6452)	non-dauer	20	25	0		EXPT2	daf-2; lea-1(tm6452)	non-dauer	25	24	0		EXPT2	daf-2; lea-1(tm6452)	non-dauer	32	100		EXPT1	daf-2	20.7963
EXPT2	lea-1(null)	non-dauer	20	28	0		EXPT2	daf-2; lea-1(null)	non-dauer	25	20	0		EXPT2	daf-2; lea-1(null)	non-dauer	25	96		EXPT1	daf-2	22.2032
EXPT2	N2	Dauer	20	53	96.2264		EXPT2	daf-2	Dauer	25	30	100		EXPT2	daf-2	Dauer	24	0		EXPT1	daf-2	22.3362
EXPT2	lea-1(tm6452)	Dauer	20	44	100		EXPT2	daf-2; lea-1(tm6452)	Dauer	25	34	0		EXPT2	daf-2; lea-1(tm6452)	Dauer	31	0		EXPT1	daf-2	21.7104
EXPT2	lea-1(null)	Dauer	20	49	97.9592		EXPT2	daf-2; lea-1(null)	Dauer	25	22	0		EXPT2	daf-2; lea-1(null)	Dauer	27	0		EXPT1	daf-2	21.3084
EXPT3	N2	non-dauer	20	28	0		EXPT3	daf-2	non-dauer	25	16	0		EXPT3	daf-2	non-dauer	22	90.9091		EXPT1	daf-2	21.9573
EXPT3	lea-1(tm6452)	non-dauer	20	44	0		EXPT3	daf-2; lea-1(tm6452)	non-dauer	25	28	0		EXPT3	daf-2; lea-1(tm6452)	non-dauer	20	80		EXPT1	daf-2	21.7558
EXPT3	lea-1(null)	non-dauer	20	33	0		EXPT3	daf-2; lea-1(null)	non-dauer	25	41	0		EXPT3	daf-2; lea-1(null)	non-dauer	17	88.2353		EXPT1	daf-2	20.5412
EXPT3	N2	Dauer	20	31	100		EXPT3	daf-2	Dauer	25	28	100		EXPT3	daf-2	Dauer	23	0		EXPT1	daf-2	21.6677
EXPT3	lea-1(tm6452)	Dauer	20	46	97.8261		EXPT3	daf-2; lea-1(tm6452)	Dauer	25	43	0		EXPT3	daf-2; lea-1(tm6452)	Dauer	21	0		EXPT1	daf-2	21.3704
EXPT3	lea-1(null)	Dauer	20	24	95.8333		EXPT3	daf-2; lea-1(null)	Dauer	25	20	0		EXPT3	daf-2; lea-1(null)	Dauer	20	0		EXPT1	daf-2	21.664
EXPT4	daf-2	non-dauer	20	28	0		EXPT4	N2	Dauer	25	25	100		EXPT4	N2	Dauer	20	0		EXPT1	daf-2	21.8672
EXPT4	daf-2; lea-1(tm6452)	non-dauer	20	23	0		EXPT4	lea-1(tm6452)	Dauer	25	49	4.08163		EXPT4	lea-1(5x)	Dauer	21	0		EXPT1	daf-2	21.9429
EXPT4	daf-2; lea-1(null)	non-dauer	20	22	0		EXPT4	lea-1(null)	Dauer	25	27	0		EXPT4	lea-1(null)	Dauer	20	0		EXPT1	daf-2	22.0971
EXPT4	daf-2	Dauer	20	41	100		EXPT4	N2	non-dauer	25	37	0		EXPT4	N2	non-dauer	19	94.7368		EXPT1	daf-2	20.8077
EXPT4	daf-2; lea-1(tm6452)	Dauer	20	46	100		EXPT4	lea-1(tm6452)	non-dauer	25	26	0		EXPT4	lea-1(5x)	non-dauer	18	94.4444		EXPT1	daf-2;lea-1(tm6452)	23.584
EXPT4	daf-2; lea-1(null)	Dauer	20	28	100		EXPT4	lea-1(null)	non-dauer	25	24	0		EXPT4	lea-1(null)	non-dauer	20	95		EXPT1	daf-2;lea-1(tm6452)	20.2235
EXPT5	daf-2	non-dauer	20	42	0		EXPT5	N2	Dauer	25	36	97.2222		EXPT5	N2	Dauer	17	5.88235		EXPT1	daf-2;lea-1(tm6452)	21.6858
EXPT5	daf-2; lea-1(tm6452)	non-dauer	20	21	0		EXPT5	lea-1(tm6452)	Dauer	25	39	5.12821		EXPT5	lea-1(5x)	Dauer	17	0		EXPT1	daf-2;lea-1(tm6452)	22.8838
EXPT5	daf-2; lea-1(null)	non-dauer	20	26	0		EXPT5	lea-1(null)	Dauer	25	35	0		EXPT5	lea-1(null)	Dauer	18	0		EXPT1	daf-2;lea-1(tm6452)	24.8788
EXPT5	daf-2	Dauer	20	38	100		EXPT5	N2	non-dauer	25	48	0		EXPT5	N2	non-dauer	24	100		EXPT1	daf-2;lea-1(tm6452)	25.3591
EXPT5	daf-2; lea-1(tm6452)	Dauer	20	31	100		EXPT5	lea-1(tm6452)	non-dauer	25	27	0		EXPT5	lea-1(5x)	non-dauer	22	90.9091		EXPT1	daf-2;lea-1(tm6452)	22.2112
EXPT5	daf-2; lea-1(null)	Dauer	20	27	100		EXPT5	lea-1(null)	non-dauer	25	30	0		EXPT5	lea-1(null)	non-dauer	19	94.7368		EXPT1	daf-2;lea-1(tm6452)	23.284
EXPT6	daf-2	non-dauer	20	47	0		EXPT6	N2	Dauer	25	30	100		EXPT6	N2	Dauer	21	0		EXPT1	daf-2;lea-1(tm6452)	22.3768
EXPT6	daf-2; lea-1(tm6452)	non-dauer	20	35	0		EXPT6	lea-1(tm6452)	Dauer	25	24	4.16667		EXPT6	lea-1(5x)	Dauer	19	0		EXPT1	daf-2;lea-1(tm6452)	21.3999
EXPT6	daf-2; lea-1(null)	non-dauer	20	29	0		EXPT6	lea-1(null)	Dauer	25	17	0		EXPT6	lea-1(null)	Dauer	23	0		EXPT1	daf-2;lea-1(tm6452)	23.345
EXPT6	daf-2	Dauer	20	38	100		EXPT6	N2	non-dauer	25	37	0		EXPT6	N2	non-dauer	19	100		EXPT1	daf-2;lea-1(tm6452)	21.7912
EXPT6	daf-2; lea-1(tm6452)	Dauer	20	24	100		EXPT6	lea-1(tm6452)	non-dauer	25	24	0		EXPT6	lea-1(5x)	non-dauer	20	100		EXPT1	daf-2;lea-1(tm6452)	21.3334
EXPT6	daf-2; lea-1(null)	Dauer	20	30	100		EXPT6	lea-1(null)	non-dauer	25	29	0		EXPT6	lea-1(null)	non-dauer	22	95.4545		EXPT1	daf-2;lea-1(tm6452)	20.3869
																				EXPT1	daf-2;lea-1(tm6452)	22.8242
																				EXPT1	daf-2;lea-1(tm6452)	22.0658
																				EXPT1	daf-2;lea-1(tm6452)	22.0614
																				EXPT1	daf-2;lea-1(tm6452)	22.2228
																				EXPT1	daf-2;lea-1(tm6452)	21.7722
																				EXPT1	daf-2;lea-1(tm6452)	24.8994
																				EXPT1	daf-2;lea-1(tm6452)	24.6707
																				EXPT1	daf-2;lea-1(tm6452)	23.5371
																				EXPT1	daf-2;lea-1(tm6452)	23.8405
																				EXPT1	daf-2;lea-1(tm6452)	20.9599
																				EXPT1	daf-2;lea-1(null)	21.0276
																				EXPT1	daf-2;lea-1(null)	22.5456
																				EXPT1	daf-2;lea-1(null)	22.5841
																				EXPT1	daf-2;lea-1(null)	21.2434
																				EXPT1	daf-2;lea-1(null)	21.0248
																				EXPT1	daf-2;lea-1(null)	22.5745
																				EXPT1	daf-2;lea-1(null)	20.3607
																				EXPT1	daf-2;lea-1(null)	21.8627
																				EXPT1	daf-2;lea-1(null)	21.5425
																				EXPT1	daf-2;lea-1(null)	21.6849
																				EXPT1	daf-2;lea-1(null)	21.9942
																				EXPT1	daf-2;lea-1(null)	21.4626
																				EXPT1	daf-2;lea-1(null)	22.7105
																				EXPT1	daf-2;lea-1(null)	22.4403
																				EXPT1	daf-2;lea-1(null)	21.9537
																				EXPT1	daf-2;lea-1(null)	21.4773
																				EXPT1	daf-2;lea-1(null)	21.0539
																				EXPT1	daf-2;lea-1(null)	22.4561
																				EXPT1	daf-2;lea-1(null)	23.416
																				EXPT1	daf-2;lea-1(null)	22.7982
																				EXPT1	daf-2;lea-1(null)	20.9486
																				EXPT1	daf-2;lea-1(null)	21.9537
																				EXPT1	daf-2;lea-1(null)	21.2406
																				EXPT1	daf-2;lea-1(null)	20.684
																				EXPT1	daf-2;lea-1(null)	22.564
																				EXPT1	daf-2;lea-1(null)	23.072
																				EXPT1	daf-2;lea-1(null)	22.0614
																				EXPT1	daf-2;lea-1(null)	22.8838
																				EXPT1	daf-2;lea-1(null)	21.8139
																				EXPT1	daf-2;lea-1(null)	21.0679
																				EXPT1	daf-2;lea-1(null)	21.1876
																				EXPT1	daf-2;lea-1(null)	21.5296
																				EXPT2	daf-2	22.4614
																				EXPT2	daf-2	20.9071
																				EXPT2	daf-2	21.705
																				EXPT2	daf-2	21.4294
																				EXPT2	daf-2	21.4359
																				EXPT2	daf-2	20.7963
																				EXPT2	daf-2	21.3297
																				EXPT2	daf-2	20.8655
																				EXPT2	daf-2	19.4906
																				EXPT2	daf-2	18.7397
																				EXPT2	daf-2	21.6686
																				EXPT2	daf-2	23.2535
																				EXPT2	daf-2	21.8139
																				EXPT2	daf-2	21.4441
																				EXPT2	daf-2	22.8743
																				EXPT2	daf-2	21.6686
																				EXPT2	daf-2	21.9276
																				EXPT2	daf-2	19.6732
																				EXPT2	daf-2	20.9486
																				EXPT2	daf-2	20.744
																				EXPT2	daf-2	21.274
																				EXPT2	daf-2	21.8816
																				EXPT2	daf-2	21.0623
																				EXPT2	daf-2	21.4027
																				EXPT2	daf-2	22.1394
																				EXPT2	daf-2;lea-1(tm6452)	25.2467
																				EXPT2	daf-2;lea-1(tm6452)	21.2778
																				EXPT2	daf-2;lea-1(tm6452)	22.1712
																				EXPT2	daf-2;lea-1(tm6452)	22.2538
																				EXPT2	daf-2;lea-1(tm6452)	23.0282
																				EXPT2	daf-2;lea-1(tm6452)	22.268
																				EXPT2	daf-2;lea-1(tm6452)	22.1578
																				EXPT2	daf-2;lea-1(tm6452)	21.6849
																				EXPT2	daf-2;lea-1(tm6452)	22.2707
																				EXPT2	daf-2;lea-1(tm6452)	23.2807
																				EXPT2	daf-2;lea-1(tm6452)	23.7808
																				EXPT2	daf-2;lea-1(tm6452)	22.2175
																				EXPT2	daf-2;lea-1(tm6452)	22.536
																				EXPT2	daf-2;lea-1(tm6452)	24.4392
																				EXPT2	daf-2;lea-1(tm6452)	21.5076
																				EXPT2	daf-2;lea-1(tm6452)	23.4337
																				EXPT2	daf-2;lea-1(tm6452)	23.2059
																				EXPT2	daf-2;lea-1(tm6452)	21.8916
																				EXPT2	daf-2;lea-1(tm6452)	23.3788
																				EXPT2	daf-2;lea-1(tm6452)	22.2326
																				EXPT2	daf-2;lea-1(tm6452)	20.8693
																				EXPT2	daf-2;lea-1(tm6452)	23.2699
																				EXPT2	daf-2;lea-1(tm6452)	22.3411
																				EXPT2	daf-2;lea-1(tm6452)	23.4942
																				EXPT2	daf-2;lea-1(tm6452)	22.8527
																				EXPT2	daf-2;lea-1(null)	21.0342
																				EXPT2	daf-2;lea-1(null)	21.1101
																				EXPT2	daf-2;lea-1(null)	22.5684
																				EXPT2	daf-2;lea-1(null)	22.1373
																				EXPT2	daf-2;lea-1(null)	21.7432
																				EXPT2	daf-2;lea-1(null)	20.6706
																				EXPT2	daf-2;lea-1(null)	22.6313
																				EXPT2	daf-2;lea-1(null)	23.1505
																				EXPT2	daf-2;lea-1(null)	22.09
																				EXPT2	daf-2;lea-1(null)	20.9373
																				EXPT2	daf-2;lea-1(null)	22.6522
																				EXPT2	daf-2;lea-1(null)	21.5399
																				EXPT2	daf-2;lea-1(null)	22.0462
																				EXPT2	daf-2;lea-1(null)	22.115
																				EXPT2	daf-2;lea-1(null)	22.1783
																				EXPT2	daf-2;lea-1(null)	22.2884
																				EXPT3	daf-2	22.0031
																				EXPT3	daf-2	22.0844
																				EXPT3	daf-2	20.5825
																				EXPT3	daf-2	20.0942
																				EXPT3	daf-2	22.0112
																				EXPT3	daf-2	20.6906
																				EXPT3	daf-2	21.7368
																				EXPT3	daf-2	21.7926
																				EXPT3	daf-2	21.4193
																				EXPT3	daf-2	22.3954
																				EXPT3	daf-2	21.4763
																				EXPT3	daf-2	21.9942
																				EXPT3	daf-2	20.8645
																				EXPT3	daf-2	21.5639
																				EXPT3	daf-2	22.022
																				EXPT3	daf-2	21.3223
																				EXPT3	daf-2	21.1596
																				EXPT3	daf-2	21.3084
																				EXPT3	daf-2	21.0651
																				EXPT3	daf-2	21.9789
																				EXPT3	daf-2;lea-1(tm6452)	22.3032
																				EXPT3	daf-2;lea-1(tm6452)	22.5404
																				EXPT3	daf-2;lea-1(tm6452)	21.5076
																				EXPT3	daf-2;lea-1(tm6452)	22.0281
																				EXPT3	daf-2;lea-1(tm6452)	19.4837
																				EXPT3	daf-2;lea-1(tm6452)	22.4
																				EXPT3	daf-2;lea-1(tm6452)	20.8453
																				EXPT3	daf-2;lea-1(tm6452)	22.6427
																				EXPT3	daf-2;lea-1(tm6452)	22.3564
																				EXPT3	daf-2;lea-1(tm6452)	23.1088
																				EXPT3	daf-2;lea-1(tm6452)	21.7434
																				EXPT3	daf-2;lea-1(tm6452)	21.3937
																				EXPT3	daf-2;lea-1(tm6452)	20.0068
																				EXPT3	daf-2;lea-1(tm6452)	22.6618
																				EXPT3	daf-2;lea-1(tm6452)	24.0674
																				EXPT3	daf-2;lea-1(tm6452)	22.1753
																				EXPT3	daf-2;lea-1(tm6452)	21.9532
																				EXPT3	daf-2;lea-1(tm6452)	22.0623
																				EXPT3	daf-2;lea-1(tm6452)	21.5247
																				EXPT3	daf-2;lea-1(tm6452)	21.97
																				EXPT3	daf-2;lea-1(null)	22.6574
																				EXPT3	daf-2;lea-1(null)	21.5889
																				EXPT3	daf-2;lea-1(null)	22.5
																				EXPT3	daf-2;lea-1(null)	22.307
																				EXPT3	daf-2;lea-1(null)	21.705
																				EXPT3	daf-2;lea-1(null)	20.5984
																				EXPT3	daf-2;lea-1(null)	21.3
																				EXPT3	daf-2;lea-1(null)	21.0276
																				EXPT3	daf-2;lea-1(null)	21.6467
																				EXPT3	daf-2;lea-1(null)	21.9492
																				EXPT3	daf-2;lea-1(null)	22.7592
																				EXPT3	daf-2;lea-1(null)	22.3413
																				EXPT3	daf-2;lea-1(null)	21.7912
																				EXPT3	daf-2;lea-1(null)	21.7815
																				EXPT3	daf-2;lea-1(null)	21.9357
																				EXPT3	daf-2;lea-1(null)	21.0679
																				EXPT3	daf-2;lea-1(null)	22.8535
																				EXPT3	daf-2;lea-1(null)	21.9276
																				EXPT3	daf-2;lea-1(null)	19.7363
																				EXPT3	daf-2;lea-1(null)	20.7754
																				EXPT3	daf-2;lea-1(null)	21.8636

## Sheet: Figure 3
Figure 3A						Figure 3B						Figure 3C						Figure 3D						Figure 3E					Figure 3F
Experiment	Strain	Humidity	Total worms	Percent.Alive		Experiment	Strain	Humidity	Total worms	Percent.Alive		Experiment	Strain	Condition	Total worms	Percent.Alive		Experiment	Strain	Condition	Total worms	Percent.Alive		Experiment	Strain	HS.Duration(hrs)	Percent.Alive		EXPT	Strain	Aggregates
EXPT1	daf-2	0.975	28	96.4286		EXPT1	daf-2(e1370)	0.975	85	100		EXPT1	daf-2(e1370)	Water	23	100		EXPT1	daf-2(e1370)	Water	49	100		EXPT1	daf-2(e1370)	4	100		EX1	daf-2;AM141	66
EXPT1	daf-2;lea-1(tm6452)	0.975	22	86.3636		EXPT1	daf-2(e1370);lea-1(null)	0.975	48	8.33333		EXPT1	daf-2(e1370);lea-1(tm6452)	Water	21	100		EXPT1	daf-2(e1370);lea-1(null)	Water	42	100		EXPT1	daf-2(e1370); lea-1(tm6452)	4	92		EX1	daf-2;AM141	58
EXPT1	daf-2;lea-1(null)	0.975	40	70		EXPT1	daf-2(e1370);lea-1(tm6452)	0.975	41	29.2683		EXPT1	daf-2(e1370);lea-1(null)	Water	18	100		EXPT1	daf-2(e1370);lea-1(tm6452)	Water	36	100		EXPT1	daf-2(e1370); lea-1(null)	4	98.7342		EX1	daf-2;AM141	56
EXPT1	daf-2	0.6	38	92.1053		EXPT1	daf-2(e1370)	0.6	49	91.8367		EXPT1	daf-2(e1370)	1M NaCl	21	90.4762		EXPT1	daf-2(e1370)	1M NaCl	52	100		EXPT2	daf-2(e1370)	4	100		EX1	daf-2;AM141	66
EXPT1	daf-2;lea-1(tm6452)	0.6	37	16.2162		EXPT1	daf-2(e1370);lea-1(null)	0.6	79	0		EXPT1	daf-2(e1370);lea-1(tm6452)	1M NaCl	24	70.8333		EXPT1	daf-2(e1370);lea-1(null)	1M NaCl	35	5.71429		EXPT2	daf-2(e1370); lea-1(tm6452)	4	80		EX1	daf-2;AM141	65
EXPT1	daf-2;lea-1(null)	0.6	48	0		EXPT1	daf-2(e1370);lea-1(tm6452)	0.6	58	0		EXPT1	daf-2(e1370);lea-1(null)	1M NaCl	25	84		EXPT1	daf-2(e1370);lea-1(tm6452)	1M NaCl	32	31.25		EXPT2	daf-2(e1370); lea-1(null)	4	96.5517		EX1	daf-2;AM141	66
EXPT2	daf-2	0.975	37	91.8919		EXPT2	daf-2(e1370)	0.975	28	96.4286		EXPT2	daf-2(e1370)	Water	38	100		EXPT2	daf-2(e1370)	Water	39	100		EXPT2	daf-2(e1370)	6	100		EX1	daf-2;AM141	63
EXPT2	daf-2;lea-1(tm6452)	0.975	50	50		EXPT2	daf-2(e1370);lea-1(null)	0.975	41	39.0244		EXPT2	daf-2(e1370);lea-1(tm6452)	Water	39	100		EXPT2	daf-2(e1370);lea-1(null)	Water	54	100		EXPT2	daf-2(e1370); lea-1(tm6452)	6	61.9048		EX1	daf-2;AM141	64
EXPT2	daf-2;lea-1(null)	0.975	53	62.2642		EXPT2	daf-2(e1370);lea-1(tm6452)	0.975	29	41.3793		EXPT2	daf-2(e1370);lea-1(null)	Water	30	100		EXPT2	daf-2(e1370);lea-1(tm6452)	Water	39	97.4359		EXPT2	daf-2(e1370); lea-1(null)	6	80		EX1	daf-2;AM141	65
EXPT2	daf-2	0.6	46	80.4348		EXPT2	daf-2(e1370)	0.6	25	96		EXPT2	daf-2(e1370)	1M NaCl	21	80.9524		EXPT2	daf-2(e1370)	1M NaCl	74	100		EXPT3	daf-2(e1370)	6	97.0588		EX1	daf-2;AM141;lea-1(null)	69
EXPT2	daf-2;lea-1(tm6452)	0.6	47	10.6383		EXPT2	daf-2(e1370);lea-1(null)	0.6	61	0		EXPT2	daf-2(e1370);lea-1(tm6452)	1M NaCl	17	58.8235		EXPT2	daf-2(e1370);lea-1(null)	1M NaCl	45	0		EXPT3	daf-2(e1370); lea-1(tm6452)	6	3.57143		EX1	daf-2;AM141;lea-1(null)	68
EXPT2	daf-2;lea-1(null)	0.6	55	1.81818		EXPT2	daf-2(e1370);lea-1(tm6452)	0.6	33	0		EXPT2	daf-2(e1370);lea-1(null)	1M NaCl	16	75		EXPT2	daf-2(e1370);lea-1(tm6452)	1M NaCl	26	7.69231		EXPT3	daf-2(e1370); lea-1(null)	6	5.55556		EX1	daf-2;AM141;lea-1(null)	63
EXPT3	daf-2	0.975	28	100		EXPT3	daf-2(e1370)	0.975	53	98.1132		EXPT3	daf-2(e1370)	Water	23	100		EXPT3	daf-2(e1370)	Water	29	100		EXPT3	daf-2(e1370)	8	53.5714		EX1	daf-2;AM141;lea-1(null)	53
EXPT3	daf-2;lea-1(tm6452)	0.975	41	90.2439		EXPT3	daf-2(e1370);lea-1(null)	0.975	59	37.2881		EXPT3	daf-2(e1370);lea-1(tm6452)	Water	29	100		EXPT3	daf-2(e1370);lea-1(null)	Water	26	100		EXPT3	daf-2(e1370); lea-1(tm6452)	8	0		EX1	daf-2;AM141;lea-1(null)	67
EXPT3	daf-2;lea-1(null)	0.975	38	86.8421		EXPT3	daf-2(e1370);lea-1(tm6452)	0.975	56	58.9286		EXPT3	daf-2(e1370);lea-1(null)	Water	26	100		EXPT3	daf-2(e1370);lea-1(tm6452)	Water	25	96		EXPT3	daf-2(e1370); lea-1(null)	8	0		EX1	daf-2;AM141;lea-1(null)	63
EXPT4	daf-2	0.975	32	100		EXPT3	daf-2(e1370)	0.6	75	96		EXPT3	daf-2(e1370)	1M NaCl	46	91.3043		EXPT3	daf-2(e1370)	1M NaCl	58	100		EXPT4	daf-2(e1370)	6	98.3871		EX1	daf-2;AM141;lea-1(null)	62
EXPT4	daf-2;lea-1(tm6452)	0.975	43	86.0465		EXPT3	daf-2(e1370);lea-1(null)	0.6	68	1.47059		EXPT3	daf-2(e1370);lea-1(tm6452)	1M NaCl	54	61.1111		EXPT3	daf-2(e1370);lea-1(null)	1M NaCl	40	15		EXPT4	daf-2(e1370); lea-1(tm6452)	6	10.4478		EX1	daf-2;AM141;lea-1(null)	73
EXPT4	daf-2;lea-1(null)	0.975	58	91.3793		EXPT3	daf-2(e1370);lea-1(tm6452)	0.6	47	0		EXPT3	daf-2(e1370);lea-1(null)	1M NaCl	42	71.4286		EXPT3	daf-2(e1370);lea-1(tm6452)	1M NaCl	34	8.82353		EXPT4	daf-2(e1370); lea-1(null)	6	3.94737		EX1	daf-2;AM141;lea-1(null)	65
EXPT4	daf-2	0.6	48	93.75		EXPT4	daf-2(e1370)	0.975	30	100		EXPT4	daf-2(e1370)	Water	24	100		EXPT4	daf-2(e1370)	Water	31	100		EXPT4	daf-2(e1370)	8	17.8571		EX1	daf-2;AM141;lea-1(null)	68
EXPT4	daf-2;lea-1(tm6452)	0.6	39	51.2821		EXPT4	daf-2(e1370);lea-1(null)	0.975	35	2.85714		EXPT4	daf-2(e1370);lea-1(tm6452)	Water	30	100		EXPT4	daf-2(e1370);lea-1(null)	Water	47	100		EXPT4	daf-2(e1370); lea-1(tm6452)	8	0		EX1	daf-2;AM141;lea-1(null)	76
EXPT4	daf-2;lea-1(null)	0.6	37	0		EXPT4	daf-2(e1370);lea-1(tm6452)	0.975	26	42.3077		EXPT4	daf-2(e1370);lea-1(null)	Water	18	100		EXPT4	daf-2(e1370);lea-1(tm6452)	Water	28	100		EXPT4	daf-2(e1370); lea-1(null)	8	1.08696		EX1	daf-2;AM140	54
						EXPT4	daf-2(e1370)	0.6	27	92.5926		EXPT4	daf-2(e1370)	1M NaCl	25	72		EXPT4	daf-2(e1370)	1M NaCl	36	100		EXPT5	daf-2(e1370)	4	100		EX1	daf-2;AM140	68
						EXPT4	daf-2(e1370);lea-1(null)	0.6	54	0		EXPT4	daf-2(e1370);lea-1(tm6452)	1M NaCl	32	65.625		EXPT4	daf-2(e1370);lea-1(null)	1M NaCl	29	6.89655		EXPT5	daf-2(e1370); lea-1(tm6452)	4	94.0299		EX1	daf-2;AM140	57
						EXPT4	daf-2(e1370);lea-1(tm6452)	0.6	33	0		EXPT4	daf-2(e1370);lea-1(null)	1M NaCl	26	69.2308		EXPT4	daf-2(e1370);lea-1(tm6452)	1M NaCl	28	7.14286		EXPT5	daf-2(e1370); lea-1(null)	4	96.0784		EX1	daf-2;AM140	43
																								EXPT5	daf-2(e1370)	6	100		EX1	daf-2;AM140	52
																								EXPT5	daf-2(e1370); lea-1(tm6452)	6	80.597		EX1	daf-2;AM140	52
																								EXPT5	daf-2(e1370); lea-1(null)	6	55.5556		EX1	daf-2;AM140	51
																								EXPT5	daf-2(e1370)	8	90.9091		EX1	daf-2;AM140	50
																								EXPT5	daf-2(e1370); lea-1(tm6452)	8	0		EX1	daf-2;AM140	56
																								EXPT5	daf-2(e1370); lea-1(null)	8	0		EX1	daf-2;AM140	40
																								EXPT6	daf-2(e1370)	4	98.6111		EX1	daf-2;AM140;lea-1(null)	54
																								EXPT6	daf-2(e1370); lea-1(tm6452)	4	98.5075		EX1	daf-2;AM140;lea-1(null)	69
																								EXPT6	daf-2(e1370); lea-1(null)	4	100		EX1	daf-2;AM140;lea-1(null)	67
																								EXPT6	daf-2(e1370)	6	98.1818		EX1	daf-2;AM140;lea-1(null)	60
																								EXPT6	daf-2(e1370); lea-1(tm6452)	6	51.8987		EX1	daf-2;AM140;lea-1(null)	50
																								EXPT6	daf-2(e1370); lea-1(null)	6	50		EX1	daf-2;AM140;lea-1(null)	67
																								EXPT6	daf-2(e1370)	8	61.8182		EX1	daf-2;AM140;lea-1(null)	55
																								EXPT6	daf-2(e1370); lea-1(tm6452)	8	0		EX1	daf-2;AM140;lea-1(null)	58
																								EXPT6	daf-2(e1370); lea-1(null)	8	0		EX1	daf-2;AM140;lea-1(null)	61
																													EX1	daf-2;AM140;lea-1(null)	47
																													EX1	daf-2;AM140;lea-1(null)	53
																													EX1	daf-2;AM140;lea-1(null)	62
																													EX2	daf-2;AM140	62
																													EX2	daf-2;AM140	70
																													EX2	daf-2;AM140	76
																													EX2	daf-2;AM140	54
																													EX2	daf-2;AM140	45
																													EX2	daf-2;AM140	49
																													EX2	daf-2;AM140	50
																													EX2	daf-2;AM140	58
																													EX2	daf-2;AM140	64
																													EX2	daf-2;AM140;lea-1(null)	63
																													EX2	daf-2;AM140;lea-1(null)	64
																													EX2	daf-2;AM140;lea-1(null)	68
																													EX2	daf-2;AM140;lea-1(null)	61
																													EX2	daf-2;AM140;lea-1(null)	60
																													EX2	daf-2;AM140;lea-1(null)	48
																													EX2	daf-2;AM140;lea-1(null)	66
																													EX2	daf-2;AM140;lea-1(null)	61
																													EX2	daf-2;AM140;lea-1(null)	75
																													EX2	daf-2;AM141;lea-1(null)	72
																													EX2	daf-2;AM141;lea-1(null)	67
																													EX2	daf-2;AM141;lea-1(null)	63
																													EX2	daf-2;AM141;lea-1(null)	54
																													EX2	daf-2;AM141;lea-1(null)	69
																													EX2	daf-2;AM141;lea-1(null)	65
																													EX2	daf-2;AM141;lea-1(null)	62
																													EX2	daf-2;AM141;lea-1(null)	72
																													EX2	daf-2;AM141;lea-1(null)	65
																													EX2	daf-2;AM141;lea-1(null)	68
																													EX2	daf-2;AM141;lea-1(null)	77
																													EX2	daf-2;AM141;lea-1(null)	87
																													EX2	daf-2;AM141;lea-1(null)	74
																													EX2	daf-2;AM141;lea-1(null)	78
																													EX2	daf-2;AM141	65
																													EX2	daf-2;AM141	60
																													EX2	daf-2;AM141	57
																													EX2	daf-2;AM141	63
																													EX2	daf-2;AM141	65
																													EX2	daf-2;AM141	63
																													EX2	daf-2;AM141	60
																													EX2	daf-2;AM141	62
																													EX2	daf-2;AM141	60
																													EX3	daf-2;AM140	54
																													EX3	daf-2;AM140	52
																													EX3	daf-2;AM140	58
																													EX3	daf-2;AM140	57
																													EX3	daf-2;AM140	49
																													EX3	daf-2;AM140	64
																													EX3	daf-2;AM140	54
																													EX3	daf-2;AM140	64
																													EX3	daf-2;AM140	53
																													EX3	daf-2;AM140	47
																													EX3	daf-2;AM140	44
																													EX3	daf-2;AM140	41
																													EX3	daf-2;AM140	60
																													EX3	daf-2;AM140	44
																													EX3	daf-2;AM140	50
																													EX3	daf-2;AM140;lea-1(null)	52
																													EX3	daf-2;AM140;lea-1(null)	47
																													EX3	daf-2;AM140;lea-1(null)	51
																													EX3	daf-2;AM140;lea-1(null)	51
																													EX3	daf-2;AM140;lea-1(null)	65
																													EX3	daf-2;AM140;lea-1(null)	54
																													EX3	daf-2;AM140;lea-1(null)	47
																													EX3	daf-2;AM140;lea-1(null)	67
																													EX3	daf-2;AM140;lea-1(null)	43
																													EX3	daf-2;AM140;lea-1(null)	56
																													EX3	daf-2;AM140;lea-1(null)	52
																													EX3	daf-2;AM140;lea-1(null)	71
																													EX3	daf-2;AM140;lea-1(null)	62
																													EX3	daf-2;AM141	73
																													EX3	daf-2;AM141	38
																													EX3	daf-2;AM141	55
																													EX3	daf-2;AM141	60
																													EX3	daf-2;AM141	59
																													EX3	daf-2;AM141	63
																													EX3	daf-2;AM141	70
																													EX3	daf-2;AM141	69
																													EX3	daf-2;AM141	65
																													EX3	daf-2;AM141	65
																													EX3	daf-2;AM141	68
																													EX3	daf-2;AM141	53
																													EX3	daf-2;AM141	64
																													EX3	daf-2;AM141;lea-1(null)	53
																													EX3	daf-2;AM141;lea-1(null)	74
																													EX3	daf-2;AM141;lea-1(null)	57
																													EX3	daf-2;AM141;lea-1(null)	56
																													EX3	daf-2;AM141;lea-1(null)	65
																													EX3	daf-2;AM141;lea-1(null)	65
																													EX3	daf-2;AM141;lea-1(null)	77
																													EX3	daf-2;AM141;lea-1(null)	64
																													EX3	daf-2;AM141;lea-1(null)	70
																													EX3	daf-2;AM141;lea-1(null)	69
																													EX3	daf-2;AM141;lea-1(null)	66
																													EX3	daf-2;AM141;lea-1(null)	75

## Sheet: Figure 4
Figure 4A												Figure 4B												Figure 4C
% N2				% lea-1(tm6452)				% lea-1(null)				% daf-2												Genotype	EXPT	Brood.size
#days	dead	censored		#days	dead	censored		#days	dead	censored		#days	dead	censored		% daf-2;lea-1(tm6452)				% daf-2;lea-1(null)				N2	EXPT1	248
1	0	0		1	0	0		1	0	0		1	0	0		#days	dead	censored		#days	dead	censored		N2	EXPT1	206
3	0	3		3	0	0		3	0	0		3	0	0		1	0	0		1	0	0		N2	EXPT1	294
5	2	2		5	4	4		5	0	4		5	2	1		3	0	0		3	0	0		N2	EXPT1	301
7	8	7		7	11	2		7	10	10		7	1	1		5	5	4		5	2	0		N2	EXPT1	351
9	20	2		9	29	1		9	17	1		9	7	2		7	10	1		7	5	0		N2	EXPT1	350
11	38	0		11	40	2		11	41	3		11	6	0		9	25	1		9	11	0		N2	EXPT1	256
13	24	0		13	24	2		13	19	0		13	4	2		11	14	1		11	8	1		N2	EXPT1	304
15	18	0		15	15	0		15	10	0		15	8	0		13	6	1		13	4	0		N2	EXPT1	281
17	8	1		17	5	0		17	6	1		17	8	0		15	11	0		15	7	1		N2	EXPT1	307
19	1	0		19	6	0		19	10	1		19	4	0		17	10	1		17	1	0		N2	EXPT1	276
21	9	0		21	5	0		21	7	2		21	6	0		19	1	1		19	3	1		N2	EXPT1	284
23	5	0		23	0	0		23	4	0		23	1	1		21	2	0		21	2	0		N2	EXPT1	243
25	2	0		25	0	0		25	3	0		25	5	0		23	0	0		23	3	0		N2	EXPT1	286
27	1	0		27	0	0		27	1	0		27	2	0		25	2	0		25	3	0		lea-1(tm6452)	EXPT1	322
29	0	0		29	0	0		29	0	0		29	1	0		27	2	0		27	4	0		lea-1(tm6452)	EXPT1	336
												31	4	0		29	0	0		29	3	0		lea-1(tm6452)	EXPT1	332
												33	2	0		31	1	0		31	2	0		lea-1(tm6452)	EXPT1	351
												35	5	0		33	2	0		33	2	0		lea-1(tm6452)	EXPT1	303
												37	1	0		35	3	0		35	2	0		lea-1(tm6452)	EXPT1	289
												39	4	0		37	1	0		37	1	0		lea-1(tm6452)	EXPT1	338
												41	8	0		39	1	0		39	3	0		lea-1(tm6452)	EXPT1	232
												43	11	0		41	1	0		41	6	0		lea-1(tm6452)	EXPT1	231
												45	5	0		43	2	0		43	11	0		lea-1(tm6452)	EXPT1	303
												47	7	0		45	1	0		45	8	0		lea-1(tm6452)	EXPT1	125
												49	7	0		47	1	0		47	6	0		lea-1(tm6452)	EXPT1	153
												51	7	0		49	5	0		49	6	0		lea-1(tm6452)	EXPT1	227
												53	3	0		51	4	0		51	9	0		lea-1(null)	EXPT1	353
												55	3	0		53	3	0		53	6	0		lea-1(null)	EXPT1	268
												57	3	0		55	6	0		55	8	0		lea-1(null)	EXPT1	286
												59	3	0		57	5	0		57	4	0		lea-1(null)	EXPT1	292
												61	0	0		59	1	0		59	1	0		lea-1(null)	EXPT1	367
												63	2	0		61	1	0		61	2	0		lea-1(null)	EXPT1	340
												65	0	0		63	1	0		63	4	0		lea-1(null)	EXPT1	214
												67	1	0		65	1	0		65	6	0		lea-1(null)	EXPT1	111
												69	1	0		67	1	0		67	1	0		lea-1(null)	EXPT1	300
												71	1	0		69	1	0		69	1	0		lea-1(null)	EXPT1	312
												73	0	0		71	3	0		71	1	0		lea-1(null)	EXPT1	271
												75	1	0		73	1	0		73	1	0		lea-1(null)	EXPT1	248
																								N2	EXPT2	275
																								N2	EXPT2	201
																								N2	EXPT2	152
																								N2	EXPT2	135
																								N2	EXPT2	276
																								N2	EXPT2	144
																								N2	EXPT2	219
																								N2	EXPT2	256
																								N2	EXPT2	300
																								N2	EXPT2	224
																								N2	EXPT2	203
																								N2	EXPT2	243
																								N2	EXPT2	224
																								lea-1(tm6452)	EXPT2	120
																								lea-1(tm6452)	EXPT2	210
																								lea-1(tm6452)	EXPT2	51
																								lea-1(tm6452)	EXPT2	204
																								lea-1(tm6452)	EXPT2	77
																								lea-1(tm6452)	EXPT2	88
																								lea-1(tm6452)	EXPT2	81
																								lea-1(tm6452)	EXPT2	155
																								lea-1(tm6452)	EXPT2	225
																								lea-1(tm6452)	EXPT2	191
																								lea-1(tm6452)	EXPT2	63
																								lea-1(null)	EXPT2	241
																								lea-1(null)	EXPT2	323
																								lea-1(null)	EXPT2	275
																								lea-1(null)	EXPT2	285
																								lea-1(null)	EXPT2	187
																								lea-1(null)	EXPT2	156
																								lea-1(null)	EXPT2	283
																								lea-1(null)	EXPT2	271
																								lea-1(null)	EXPT2	241
																								lea-1(null)	EXPT2	300
																								lea-1(null)	EXPT2	192
																								lea-1(null)	EXPT2	19
																								lea-1(null)	EXPT2	288
																								lea-1(null)	EXPT2	254
																								lea-1(null)	EXPT2	307
																								N2	EXPT3	307
																								N2	EXPT3	239
																								N2	EXPT3	301
																								N2	EXPT3	247
																								N2	EXPT3	216
																								N2	EXPT3	334
																								N2	EXPT3	100
																								N2	EXPT3	306
																								N2	EXPT3	119
																								N2	EXPT3	200
																								N2	EXPT3	245
																								N2	EXPT3	304
																								N2	EXPT3	284
																								lea-1(tm6452)	EXPT3	348
																								lea-1(tm6452)	EXPT3	284
																								lea-1(tm6452)	EXPT3	118
																								lea-1(tm6452)	EXPT3	280
																								lea-1(tm6452)	EXPT3	280
																								lea-1(tm6452)	EXPT3	245
																								lea-1(tm6452)	EXPT3	108
																								lea-1(tm6452)	EXPT3	326
																								lea-1(tm6452)	EXPT3	30
																								lea-1(tm6452)	EXPT3	296
																								lea-1(tm6452)	EXPT3	108
																								lea-1(tm6452)	EXPT3	251
																								lea-1(tm6452)	EXPT3	206
																								lea-1(null)	EXPT3	148
																								lea-1(null)	EXPT3	270
																								lea-1(null)	EXPT3	292
																								lea-1(null)	EXPT3	122
																								lea-1(null)	EXPT3	327
																								lea-1(null)	EXPT3	250
																								lea-1(null)	EXPT3	249
																								lea-1(null)	EXPT3	275
																								lea-1(null)	EXPT3	335
																								lea-1(null)	EXPT3	65
																								lea-1(null)	EXPT3	232
																								lea-1(null)	EXPT3	116
																								lea-1(null)	EXPT3	290
																								lea-1(null)	EXPT3	257
																								lea-1(null)	EXPT3	249

## Sheet: Figure 5
Figure 5A					Figure 5B						Figure 5F				Figure 5I
Experiment	Strain	Total worms	Percent_alive		Experiment	Strain	Humidity	Total worms	Percent.Alive		Genotype_condition	EXPT	Mean.fluor.intensity		Genotype_condition	EXPT	Mean.fluor.intensity
EXPT1	daf-2	25	100		EXPT1	daf-2(e1370)	0.6	32	93.75		mNG::lea-1_daf-2_Control	EX1	67.968		lea-1::YPET_daf-2_Control	EX1	77.779
EXPT1	daf-2;lea-1(null)	18	0		EXPT1	lea-1(null);daf-2(e1370)	0.6	29	0		mNG::lea-1_daf-2_Control	EX1	65.229		lea-1::YPET_daf-2_Control	EX1	83.625
EXPT1	daf-2;mNG::lea-1	37	100		EXPT2	daf-2(e1370)	0.975	35	97.1429		mNG::lea-1_daf-2_Control	EX1	61.82		lea-1::YPET_daf-2_Control	EX1	69.005
EXPT1	daf-2;lea-1::mYPET	46	100		EXPT2	mNG::lea-1;daf-2(e1370)	0.975	55	96.3636		mNG::lea-1_daf-2_Control	EX1	98.98		lea-1::YPET_daf-2_Control	EX1	70.817
EXPT2	daf-2	31	100		EXPT2	lea-1::YPET;daf-2(e1370)	0.975	49	97.9592		mNG::lea-1_daf-2_Control	EX1	77.44		lea-1::YPET_daf-2_Control	EX1	75.475
EXPT2	daf-2;lea-1(null)	28	0		EXPT2	daf-2(e1370)	0.6	77	41.5584		mNG::lea-1_daf-2_Control	EX1	72.988		lea-1::YPET_daf-2_Control	EX1	73.073
EXPT2	daf-2;mNG::lea-1	27	100		EXPT2	mNG::lea-1;daf-2(e1370)	0.6	62	64.5161		mNG::lea-1_daf-2_Control	EX1	76.129		lea-1::YPET_daf-2_Control	EX1	76.45
EXPT2	daf-2;lea-1::mYPET	39	100		EXPT2	lea-1::YPET;daf-2(e1370)	0.6	56	87.5		mNG::lea-1_daf-2_Control	EX1	62.01		lea-1::YPET_daf-2_Control	EX1	73.514
EXPT3	daf-2	25	100		EXPT3	daf-2(e1370)	0.975	68	100		mNG::lea-1_daf-2_Control	EX1	78.336		lea-1::YPET_daf-2_Control	EX1	70.81
EXPT3	daf-2;lea-1(null)	18	0		EXPT3	lea-1(null);daf-2(e1370)	0.975	63	0		mNG::lea-1_daf-2_Control	EX1	201.022		lea-1::YPET_daf-2_Control	EX1	71.406
EXPT3	daf-2;mNG::lea-1	22	100		EXPT3	mNG::lea-1;daf-2(e1370)	0.975	46	95.8333		mNG::lea-1_daf-2_Control	EX1	94.238		lea-1::YPET_daf-2_Control	EX1	70.872
EXPT3	daf-2;lea-1::mYPET	36	100		EXPT3	lea-1::YPET;daf-2(e1370)	0.975	32	100		mNG::lea-1_daf-2_Control	EX1	86.992		lea-1::YPET_daf-2_Control	EX1	71.652
					EXPT3	daf-2(e1370)	0.6	49	97.9592		mNG::lea-1_daf-2_Control	EX1	74.941		lea-1::YPET_daf-2_Control	EX1	68.684
					EXPT3	lea-1(null);daf-2(e1370)	0.6	36	0		mNG::lea-1_daf-2_Control	EX1	90.585		lea-1::YPET_daf-2_Control	EX1	80.207
					EXPT3	mNG::lea-1;daf-2(e1370)	0.6	26	96.1538		mNG::lea-1_daf-2_Control	EX1	77.16		lea-1::YPET_daf-2_Control	EX1	79.78
					EXPT3	lea-1::YPET;daf-2(e1370)	0.6	39	92.3077		mNG::lea-1_daf-2_Desiccated	EX1	448.594		lea-1::YPET_daf-2_Desiccated	EX1	60.347
					EXPT4	daf-2(e1370)	0.975	53	90.566		mNG::lea-1_daf-2_Desiccated	EX1	343.032		lea-1::YPET_daf-2_Desiccated	EX1	66.967
					EXPT4	lea-1(null);daf-2(e1370)	0.975	47	0		mNG::lea-1_daf-2_Desiccated	EX1	392.077		lea-1::YPET_daf-2_Desiccated	EX1	76.07
					EXPT4	mNG::lea-1;daf-2(e1370)	0.975	67	92.5373		mNG::lea-1_daf-2_Desiccated	EX1	377.137		lea-1::YPET_daf-2_Desiccated	EX1	76.023
					EXPT4	lea-1::YPET;daf-2(e1370)	0.975	47	87.234		mNG::lea-1_daf-2_Desiccated	EX1	410.307		lea-1::YPET_daf-2_Desiccated	EX1	73.673
					EXPT4	daf-2(e1370)	0.6	53	96.2264		mNG::lea-1_daf-2_Desiccated	EX1	316.423		lea-1::YPET_daf-2_Desiccated	EX1	70.032
					EXPT4	lea-1(null);daf-2(e1370)	0.6	75	0		mNG::lea-1_daf-2_Desiccated	EX1	308.722		lea-1::YPET_daf-2_Desiccated	EX1	69.396
					EXPT4	mNG::lea-1;daf-2(e1370)	0.6	64	87.5		mNG::lea-1_daf-2_Desiccated	EX1	381.141		lea-1::YPET_daf-2_Desiccated	EX1	60.817
					EXPT4	lea-1::YPET;daf-2(e1370)	0.6	23	95.6522		mNG::lea-1_daf-2_Desiccated	EX1	360.724		lea-1::YPET_daf-2_Desiccated	EX1	75.258
					EXPT5	daf-2(e1370)	0.975	64	98.4375		mNG::lea-1_daf-2_Desiccated	EX1	304.569		lea-1::YPET_daf-2_Desiccated	EX1	77.516
					EXPT5	lea-1(null);daf-2(e1370)	0.975	58	3.44828		mNG::lea-1_daf-2_Desiccated	EX1	306.992		lea-1::YPET_daf-2_Desiccated	EX1	94.304
					EXPT5	mNG::lea-1;daf-2(e1370)	0.975	79	100		mNG::lea-1_daf-2_Desiccated	EX1	300.905		lea-1::YPET_daf-2_Desiccated	EX1	94.025
					EXPT5	lea-1::YPET;daf-2(e1370)	0.975	83	100		mNG::lea-1_daf-2_Desiccated	EX1	716.013		lea-1::YPET_daf-2_Desiccated	EX1	74.149
					EXPT5	daf-2(e1370)	0.6	80	98.75		mNG::lea-1_daf-2_Desiccated	EX1	522.107		lea-1::YPET_daf-2_Desiccated	EX1	70.006
					EXPT5	lea-1(null);daf-2(e1370)	0.6	59	0		mNG::lea-1_daf-2_Desiccated	EX1	642.767		lea-1::YPET_daf-2_Desiccated	EX1	93.378
					EXPT5	mNG::lea-1;daf-2(e1370)	0.6	85	98.8235		mNG::lea-1_daf-2_Control	EX2	93.908		lea-1::YPET_daf-2_Control	EX2	58.696
					EXPT5	lea-1::YPET;daf-2(e1370)	0.6	71	100		mNG::lea-1_daf-2_Control	EX2	109.51		lea-1::YPET_daf-2_Control	EX2	61.21
					EXPT6	daf-2(e1370)	0.975	43	100		mNG::lea-1_daf-2_Control	EX2	98.713		lea-1::YPET_daf-2_Control	EX2	58.763
					EXPT6	lea-1(null);daf-2(e1370)	0.975	52	0		mNG::lea-1_daf-2_Control	EX2	264.537		lea-1::YPET_daf-2_Control	EX2	60.245
					EXPT6	mNG::lea-1;daf-2(e1370)	0.975	49	97.9592		mNG::lea-1_daf-2_Control	EX2	86.593		lea-1::YPET_daf-2_Control	EX2	62.888
					EXPT6	lea-1::YPET;daf-2(e1370)	0.975	56	94.6429		mNG::lea-1_daf-2_Control	EX2	81.677		lea-1::YPET_daf-2_Control	EX2	57.603
											mNG::lea-1_daf-2_Control	EX2	83.352		lea-1::YPET_daf-2_Control	EX2	49.973
											mNG::lea-1_daf-2_Control	EX2	81.982		lea-1::YPET_daf-2_Control	EX2	46.684
											mNG::lea-1_daf-2_Control	EX2	69.16		lea-1::YPET_daf-2_Control	EX2	50.093
											mNG::lea-1_daf-2_Control	EX2	64.332		lea-1::YPET_daf-2_Control	EX2	41.035
											mNG::lea-1_daf-2_Control	EX2	71.59		lea-1::YPET_daf-2_Control	EX2	48.553
											mNG::lea-1_daf-2_Control	EX2	86.702		lea-1::YPET_daf-2_Control	EX2	46.358
											mNG::lea-1_daf-2_Control	EX2	73.724		lea-1::YPET_daf-2_Control	EX2	51.557
											mNG::lea-1_daf-2_Control	EX2	68.536		lea-1::YPET_daf-2_Control	EX2	78.365
											mNG::lea-1_daf-2_Control	EX2	82.054		lea-1::YPET_daf-2_Control	EX2	72.409
											mNG::lea-1_daf-2_Desiccated	EX2	188.071		lea-1::YPET_daf-2_Desiccated	EX2	64.453
											mNG::lea-1_daf-2_Desiccated	EX2	373.786		lea-1::YPET_daf-2_Desiccated	EX2	55.579
											mNG::lea-1_daf-2_Desiccated	EX2	401.153		lea-1::YPET_daf-2_Desiccated	EX2	57.67
											mNG::lea-1_daf-2_Desiccated	EX2	416.079		lea-1::YPET_daf-2_Desiccated	EX2	76.639
											mNG::lea-1_daf-2_Desiccated	EX2	375.256		lea-1::YPET_daf-2_Desiccated	EX2	51.451
											mNG::lea-1_daf-2_Desiccated	EX2	314.963		lea-1::YPET_daf-2_Desiccated	EX2	72.799
											mNG::lea-1_daf-2_Desiccated	EX2	313.562		lea-1::YPET_daf-2_Desiccated	EX2	57.869
											mNG::lea-1_daf-2_Desiccated	EX2	290.926		lea-1::YPET_daf-2_Desiccated	EX2	90.48
											mNG::lea-1_daf-2_Desiccated	EX2	246.128		lea-1::YPET_daf-2_Desiccated	EX2	70.209
											mNG::lea-1_daf-2_Desiccated	EX2	358.133		lea-1::YPET_daf-2_Desiccated	EX2	66.289
											mNG::lea-1_daf-2_Desiccated	EX2	387.802		lea-1::YPET_daf-2_Desiccated	EX2	58.365
											mNG::lea-1_daf-2_Desiccated	EX2	335.681		lea-1::YPET_daf-2_Desiccated	EX2	58.12
											mNG::lea-1_daf-2_Desiccated	EX2	327.417		lea-1::YPET_daf-2_Desiccated	EX2	84.623
											mNG::lea-1_daf-2_Desiccated	EX2	246.247		lea-1::YPET_daf-2_Desiccated	EX2	41.723
											mNG::lea-1_daf-2_Control	EX3	85.894		lea-1::YPET_daf-2_Desiccated	EX2	79.342
											mNG::lea-1_daf-2_Control	EX3	126.643		lea-1::YPET_daf-2_Control	EX3	79.636
											mNG::lea-1_daf-2_Control	EX3	268.855		lea-1::YPET_daf-2_Control	EX3	74.982
											mNG::lea-1_daf-2_Control	EX3	96.985		lea-1::YPET_daf-2_Control	EX3	80.162
											mNG::lea-1_daf-2_Control	EX3	69.646		lea-1::YPET_daf-2_Control	EX3	72.318
											mNG::lea-1_daf-2_Control	EX3	94.531		lea-1::YPET_daf-2_Control	EX3	65.334
											mNG::lea-1_daf-2_Control	EX3	84.453		lea-1::YPET_daf-2_Control	EX3	68.745
											mNG::lea-1_daf-2_Control	EX3	108.475		lea-1::YPET_daf-2_Control	EX3	75.002
											mNG::lea-1_daf-2_Control	EX3	102.976		lea-1::YPET_daf-2_Control	EX3	45.642
											mNG::lea-1_daf-2_Control	EX3	94.706		lea-1::YPET_daf-2_Control	EX3	49.209
											mNG::lea-1_daf-2_Control	EX3	74.707		lea-1::YPET_daf-2_Control	EX3	47.524
											mNG::lea-1_daf-2_Control	EX3	98.888		lea-1::YPET_daf-2_Control	EX3	57.837
											mNG::lea-1_daf-2_Control	EX3	94.926		lea-1::YPET_daf-2_Control	EX3	51.332
											mNG::lea-1_daf-2_Control	EX3	116.221		lea-1::YPET_daf-2_Control	EX3	56.503
											mNG::lea-1_daf-2_Control	EX3	84.651		lea-1::YPET_daf-2_Control	EX3	51.408
											mNG::lea-1_daf-2_Desiccated	EX3	668.816		lea-1::YPET_daf-2_Control	EX3	55.516
											mNG::lea-1_daf-2_Desiccated	EX3	438.14		lea-1::YPET_daf-2_Desiccated	EX3	65.102
											mNG::lea-1_daf-2_Desiccated	EX3	786.393		lea-1::YPET_daf-2_Desiccated	EX3	55.18
											mNG::lea-1_daf-2_Desiccated	EX3	396.245		lea-1::YPET_daf-2_Desiccated	EX3	73.31
											mNG::lea-1_daf-2_Desiccated	EX3	333.502		lea-1::YPET_daf-2_Desiccated	EX3	63.334
											mNG::lea-1_daf-2_Desiccated	EX3	493.867		lea-1::YPET_daf-2_Desiccated	EX3	74.244
											mNG::lea-1_daf-2_Desiccated	EX3	312.815		lea-1::YPET_daf-2_Desiccated	EX3	79.461
											mNG::lea-1_daf-2_Desiccated	EX3	417.076		lea-1::YPET_daf-2_Desiccated	EX3	74.896
											mNG::lea-1_daf-2_Desiccated	EX3	313.807		lea-1::YPET_daf-2_Desiccated	EX3	58.673
											mNG::lea-1_daf-2_Desiccated	EX3	338.134		lea-1::YPET_daf-2_Desiccated	EX3	67.407
											mNG::lea-1_daf-2_Desiccated	EX3	378.269		lea-1::YPET_daf-2_Desiccated	EX3	52.898
											mNG::lea-1_daf-2_Desiccated	EX3	323.792		lea-1::YPET_daf-2_Desiccated	EX3	58.664
											mNG::lea-1_daf-2_Desiccated	EX3	643.237		lea-1::YPET_daf-2_Desiccated	EX3	55.105
											mNG::lea-1_daf-2_Desiccated	EX3	358.629		lea-1::YPET_daf-2_Desiccated	EX3	59.449
															lea-1::YPET_daf-2_Desiccated	EX3	75.002
															lea-1::YPET_daf-2_Desiccated	EX3	116.496

## Sheet: Figure 6
Figure 6F					Figure 6G						Figure 6H
Experiment	Strain	Total worms	Percent_alive		Experiment	Strain	Condition	Total worms	Percent.Alive		Experiment	Strain	Condition	Total worms	Percent.Alive
EXPT1	daf-2	27	100		EXPT1	daf-2	97.5%RH	75	98.6667		EXPT1	daf-2	Water	31	100
EXPT1	daf-2;lea-1(null)	18	0		EXPT1	daf-2;mNG::lea-1	97.5%RH	75	100		EXPT1	daf-2;mNG::lea-1	Water	26	100
EXPT1	daf-2;mNG::lea-1	26	100		EXPT1	daf-2(e1370);lea-1(null)	97.5%RH	49	0		EXPT1	daf-2(e1370);lea-1(null)	Water	49	100
EXPT1	LP865	30	100		EXPT1	LP765	97.5%RH	88	98.8636		EXPT1	LP765	Water	41	100
EXPT1	LP866	26	100		EXPT1	LP766	97.5%RH	89	98.8764		EXPT1	LP766	Water	28	100
EXPT1	LP867	25	100		EXPT1	LP767	97.5%RH	80	100		EXPT1	LP767	Water	24	100
EXPT1	LP868	25	100		EXPT1	LP768	97.5%RH	78	98.7179		EXPT1	LP768	Water	25	100
EXPT1	LP876	30	100		EXPT1	LP776	97.5%RH	63	98.4127		EXPT1	LP776	Water	46	100
EXPT1	LP877	26	100		EXPT1	LP777	97.5%RH	53	94.3396		EXPT1	LP777	Water	31	100
EXPT2	daf-2	29	100		EXPT1	daf-2	60%RH	103	80.5825		EXPT1	daf-2	1 M NaCl	35	97.1429
EXPT2	daf-2;lea-1(null)	25	0		EXPT1	daf-2;mNG::lea-1	60%RH	42	66.6667		EXPT1	daf-2;mNG::lea-1	1 M NaCl	30	96.6667
EXPT2	daf-2;mNG::lea-1	31	100		EXPT1	daf-2(e1370);lea-1(null)	60%RH	48	0		EXPT1	daf-2(e1370);lea-1(null)	1 M NaCl	38	47.3684
EXPT2	LP865	32	100		EXPT1	LP765	60%RH	54	83.3333		EXPT1	LP765	1 M NaCl	26	88.4615
EXPT2	LP866	38	100		EXPT1	LP766	60%RH	80	63.75		EXPT1	LP766	1 M NaCl	32	78.125
EXPT2	LP867	36	100		EXPT1	LP767	60%RH	69	79.7101		EXPT1	LP767	1 M NaCl	35	82.8571
EXPT2	LP868	43	100		EXPT1	LP768	60%RH	66	4.54545		EXPT1	LP768	1 M NaCl	40	42.5
EXPT2	LP876	41	100		EXPT1	LP776	60%RH	76	94.7368		EXPT1	LP776	1 M NaCl	43	90.6977
EXPT2	LP877	30	100		EXPT1	LP777	60%RH	79	53.1646		EXPT1	LP777	1 M NaCl	44	90.9091
EXPT3	daf-2	29	100		EXPT2	daf-2	97.5%RH	52	100		EXPT2	daf-2	Water	43	100
EXPT3	daf-2;lea-1(null)	30	0		EXPT2	daf-2;mNG::lea-1	97.5%RH	86	100		EXPT2	daf-2;mNG::lea-1	Water	37	100
EXPT3	daf-2;mNG::lea-1	34	100		EXPT2	daf-2(e1370);lea-1(null)	97.5%RH	53	26.4151		EXPT2	daf-2(e1370);lea-1(null)	Water	27	100
EXPT3	LP865	26	100		EXPT2	LP765	97.5%RH	76	100		EXPT2	LP765	Water	19	100
EXPT3	LP866	43	100		EXPT2	LP766	97.5%RH	84	100		EXPT2	LP766	Water	21	100
EXPT3	LP867	31	100		EXPT2	LP767	97.5%RH	89	100		EXPT2	LP767	Water	18	100
EXPT3	LP868	43	100		EXPT2	LP768	97.5%RH	67	100		EXPT2	LP768	Water	25	100
EXPT3	LP876	52	100		EXPT2	LP776	97.5%RH	52	100		EXPT2	LP776	Water	33	100
EXPT3	LP877	42	100		EXPT2	LP777	97.5%RH	71	98.5915		EXPT2	LP777	Water	20	100
					EXPT2	daf-2	60%RH	47	65.9574		EXPT2	daf-2	1 M NaCl	30	100
					EXPT2	daf-2;mNG::lea-1	60%RH	66	89.3939		EXPT2	daf-2;mNG::lea-1	1 M NaCl	29	82.7586
					EXPT2	daf-2(e1370);lea-1(null)	60%RH	64	0		EXPT2	daf-2(e1370);lea-1(null)	1 M NaCl	39	5.12821
					EXPT2	LP765	60%RH	62	62.9032		EXPT2	LP765	1 M NaCl	30	86.6667
					EXPT2	LP766	60%RH	50	32		EXPT2	LP766	1 M NaCl	39	82.0513
					EXPT2	LP767	60%RH	58	82.7586		EXPT2	LP767	1 M NaCl	28	75
					EXPT2	LP768	60%RH	63	4.7619		EXPT2	LP768	1 M NaCl	42	38.0952
					EXPT2	LP776	60%RH	55	83.6364		EXPT2	LP776	1 M NaCl	44	97.7273
					EXPT2	LP777	60%RH	60	91.6667		EXPT2	LP777	1 M NaCl	18	88.8889
					EXPT3	daf-2	97.5%RH	67	100		EXPT3	daf-2	Water	50	100
					EXPT3	daf-2;mNG::lea-1	97.5%RH	75	100		EXPT3	daf-2;mNG::lea-1	Water	32	100
					EXPT3	daf-2(e1370);lea-1(null)	97.5%RH	54	24.0741		EXPT3	daf-2(e1370);lea-1(null)	Water	44	100
					EXPT3	LP765	97.5%RH	103	100		EXPT3	LP765	Water	19	100
					EXPT3	LP766	97.5%RH	50	100		EXPT3	LP766	Water	21	100
					EXPT3	LP767	97.5%RH	63	100		EXPT3	LP767	Water	19	100
					EXPT3	LP768	97.5%RH	72	100		EXPT3	LP768	Water	41	100
					EXPT3	LP776	97.5%RH	59	100		EXPT3	LP776	Water	35	100
					EXPT3	LP777	97.5%RH	53	100		EXPT3	LP777	Water	39	100
					EXPT3	daf-2	60%RH	69	68.1159		EXPT3	daf-2	1 M NaCl	36	97.2222
					EXPT3	daf-2;mNG::lea-1	60%RH	62	62.9032		EXPT3	daf-2;mNG::lea-1	1 M NaCl	31	90.3226
					EXPT3	daf-2(e1370);lea-1(null)	60%RH	62	0		EXPT3	daf-2(e1370);lea-1(null)	1 M NaCl	44	0
					EXPT3	LP765	60%RH	85	92.9412		EXPT3	LP765	1 M NaCl	26	88.4615
					EXPT3	LP766	60%RH	60	91.6667		EXPT3	LP766	1 M NaCl	29	96.5517
					EXPT3	LP767	60%RH	84	77.381		EXPT3	LP767	1 M NaCl	32	90.625
					EXPT3	LP768	60%RH	66	6.06061		EXPT3	LP768	1 M NaCl	48	50
					EXPT3	LP776	60%RH	52	86.5385		EXPT3	LP776	1 M NaCl	52	98.0769
					EXPT3	LP777	60%RH	64	78.125		EXPT3	LP777	1 M NaCl	37	100

## Sheet: Figure 7
Figure 7B					Figure 7E
EXPT	Condition	percent_survival	log10_survival		EXPT	Condition	percent_survival	log10_survival
EXPT1	GFP	0.00227273	-2.64345		EXPT1	GFP	1.67e-05	-4.77815
EXPT1	truncated GFP	0.00790698	-2.10199		EXPT1	truncated GFP	0.000333333	-3.47712
EXPT1	act-2	0.0325	-1.48812		EXPT1	act-2	5e-05	-4.30103
EXPT1	isoform A	0.996667	-0.00145007		EXPT1	11-mer	0.5	-0.30103
EXPT1	isoform D	0.13	-0.886057		EXPT1	22-mer	0.15	-0.823909
EXPT1	isoform E	0.245	-0.610834		EXPT1	44-mer	3.83333	0.583577
EXPT1	isoform F	0.3	-0.522879		EXPT1	97-mer	1.5	0.176091
EXPT1	isoform K	3.15	0.498311		EXPT2	GFP	4.44e-05	-4.35218
EXPT2	GFP	0.0075	-2.12494		EXPT2	truncated GFP	0.005	-2.30103
EXPT2	truncated GFP	0.00457143	-2.33995		EXPT2	act-2	7.69e-05	-4.11394
EXPT2	act-2	0.0077709	-2.10953		EXPT2	11-mer	2	0.30103
EXPT2	isoform A	0.439024	-0.357511		EXPT2	22-mer	0.15	-0.823909
EXPT2	isoform D	4.7	0.672098		EXPT2	44-mer	16.6667	1.22185
EXPT2	isoform E	0.4	-0.39794		EXPT2	97-mer	0.9	-0.0457575
EXPT2	isoform F	2	0.30103		EXPT3	GFP	1.8e-05	-4.74473
EXPT2	isoform K	2	0.30103		EXPT3	truncated GFP	3.57e-06	-5.44716
EXPT3	GFP	0.00826087	-2.08297		EXPT3	act-2	7.69e-07	-6.11394
EXPT3	truncated GFP	0.00318182	-2.49732		EXPT3	11-mer	0.0625	-1.20412
EXPT3	act-2	0.0172727	-1.76264		EXPT3	22-mer	0.45	-0.346787
EXPT3	isoform A	0.878261	-0.0563765		EXPT3	44-mer	1.5	0.176091
EXPT3	isoform D	1.3	0.113943		EXPT3	97-mer	1	0
EXPT3	isoform E	0.145455	-0.837273		EXPT4	GFP	0.00014	-3.85387
EXPT3	isoform F	0.201	-0.696804		EXPT4	truncated GFP	1.11e-05	-4.95424
EXPT3	isoform K	0.691429	-0.160253		EXPT4	act-2	2e-05	-4.69897
EXPT4	GFP	0.0133333	-1.87506		EXPT4	11-mer	0.1	-1
EXPT4	truncated GFP	0.0005	-3.30103		EXPT4	22-mer	0.125	-0.90309
EXPT4	act-2	0.00125	-2.90309		EXPT4	44-mer	1	0
EXPT4	isoform A	2.5	0.39794		EXPT4	97-mer	10	1
EXPT4	isoform D	0.2	-0.69897		EXPT5	GFP	2e-06	-5.69897
EXPT4	isoform E	0.11	-0.958607		EXPT5	truncated GFP	2.5e-06	-5.60206
EXPT4	isoform F	5	0.69897		EXPT5	act-2	1.67e-05	-4.77815
EXPT4	isoform K	1.66667	0.221849		EXPT5	11-mer	6.66667	0.823909
EXPT5	GFP	0.006	-2.22185		EXPT5	22-mer	0.0166667	-1.77815
EXPT5	truncated GFP	0.00909091	-2.04139		EXPT5	44-mer	1	0
EXPT5	act-2	0.0166667	-1.77815		EXPT5	97-mer	1	0
EXPT5	isoform A	2	0.30103		EXPT6	GFP	0.00170732	-2.76769
EXPT5	isoform D	2	0.30103		EXPT6	truncated GFP	0.0125	-1.90309
EXPT5	isoform E	2.5	0.39794		EXPT6	act-2	0.00853658	-2.06872
EXPT5	isoform F	6.66667	0.823909		EXPT6	11-mer	0.75	-0.124939
EXPT5	isoform K	5.40541	0.732828		EXPT6	22-mer	1.33333	0.124939
EXPT6	GFP	0.001	-3		EXPT6	44-mer	13.3333	1.12494
EXPT6	truncated GFP	0.0003	-3.52288		EXPT6	97-mer	6	0.778151
EXPT6	act-2	0.005	-2.30103		EXPT7	GFP	0.0005	-3.30103
EXPT6	isoform A	0.0666667	-1.17609		EXPT7	truncated GFP	4e-05	-4.39794
EXPT6	isoform D	0.05	-1.30103		EXPT7	act-2	5.67e-05	-4.24667
EXPT6	isoform E	0.006	-2.22185		EXPT7	11-mer	0.15	-0.823909
EXPT6	isoform F	0.1	-1		EXPT7	22-mer	0.075	-1.12494
EXPT6	isoform K	0.5	-0.30103		EXPT7	44-mer	12.5	1.09691
					EXPT7	97-mer	6.66667	0.823909

## Sheet: Figure 8
Figure 8B					Figure 8C						Figure 8D
Experiment	Strain	Total worms	Percent.Alive		Experiment	Strain	Condition	Total worms	Percent.Alive		Experiment	Strain	Condition	Total worms	Percent.Alive
EXPT1	daf-2	23	100		EXPT1	daf-2(e1370)	0.975	58	96.5517		EXPT1	daf-2(e1370)	Water	71	100
EXPT1	daf-2;lea-1(null)	35	0		EXPT1	daf-2(e1370);lea-1(null)	0.975	125	19.2		EXPT1	daf-2(e1370);lea-1(null)	Water	57	100
EXPT1	daf-2;44mer	29	100		EXPT1	daf-2(e1370);44mer	0.975	55	100		EXPT1	daf-2(e1370);44mer	Water	35	100
EXPT1	daf-2;97mer	18	100		EXPT1	daf-2(e1370);97mer	0.975	52	100		EXPT1	daf-2(e1370);97mer	Water	51	100
EXPT2	daf-2	33	100		EXPT1	daf-2(e1370)	0.6	66	65.1515		EXPT1	daf-2(e1370)	1M NaCl	37	94.5946
EXPT2	daf-2;lea-1(null)	29	0		EXPT1	daf-2(e1370);lea-1(null)	0.6	83	0		EXPT1	daf-2(e1370);lea-1(null)	1M NaCl	49	0
EXPT2	daf-2;44mer	24	100		EXPT1	daf-2(e1370);44mer	0.6	64	12.5		EXPT1	daf-2(e1370);44mer	1M NaCl	49	87.7551
EXPT2	daf-2;97mer	19	100		EXPT1	daf-2(e1370);97mer	0.6	103	23.301		EXPT1	daf-2(e1370);97mer	1M NaCl	55	92.7273
EXPT3	daf-2	24	100		EXPT2	daf-2(e1370)	0.975	59	100		EXPT2	daf-2(e1370)	Water	42	100
EXPT3	daf-2;lea-1(null)	19	0		EXPT2	daf-2(e1370);lea-1(null)	0.975	47	23.4043		EXPT2	daf-2(e1370);lea-1(null)	Water	28	100
EXPT3	daf-2;44mer	27	100		EXPT2	daf-2(e1370);44mer	0.975	64	100		EXPT2	daf-2(e1370);44mer	Water	41	100
EXPT3	daf-2;97mer	38	100		EXPT2	daf-2(e1370);97mer	0.975	65	100		EXPT2	daf-2(e1370);97mer	Water	48	100
					EXPT2	daf-2(e1370)	0.6	67	76.1194		EXPT2	daf-2(e1370)	1M NaCl	40	92.5
					EXPT2	daf-2(e1370);lea-1(null)	0.6	52	0		EXPT2	daf-2(e1370);lea-1(null)	1M NaCl	51	3.92157
					EXPT2	daf-2(e1370);44mer	0.6	53	32.0755		EXPT2	daf-2(e1370);44mer	1M NaCl	40	77.5
					EXPT2	daf-2(e1370);97mer	0.6	70	15.7143		EXPT2	daf-2(e1370);97mer	1M NaCl	49	87.7551
					EXPT3	daf-2(e1370)	0.975	57	100		EXPT3	daf-2(e1370)	Water	36	100
					EXPT3	daf-2(e1370);lea-1(null)	0.975	48	2.08333		EXPT3	daf-2(e1370);lea-1(null)	Water	29	100
					EXPT3	daf-2(e1370);44mer	0.975	83	100		EXPT3	daf-2(e1370);44mer	Water	61	100
					EXPT3	daf-2(e1370);97mer	0.975	88	100		EXPT3	daf-2(e1370);97mer	Water	50	100
					EXPT3	daf-2(e1370)	0.6	54	72.2222		EXPT3	daf-2(e1370)	1M NaCl	32	93.75
					EXPT3	daf-2(e1370);lea-1(null)	0.6	71	0		EXPT3	daf-2(e1370);lea-1(null)	1M NaCl	41	4.87805
					EXPT3	daf-2(e1370);44mer	0.6	74	0		EXPT3	daf-2(e1370);44mer	1M NaCl	68	97.0588
					EXPT3	daf-2(e1370);97mer	0.6	91	0		EXPT3	daf-2(e1370);97mer	1M NaCl	66	90.9091
					EXPT4	daf-2(e1370)	0.975	55	100		EXPT4	daf-2(e1370)	Water	38	100
					EXPT4	daf-2(e1370);lea-1(null)	0.975	46	8.69565		EXPT4	daf-2(e1370);lea-1(null)	Water	43	100
					EXPT4	daf-2(e1370);44mer	0.975	41	100		EXPT4	daf-2(e1370);44mer	Water	22	100
					EXPT4	daf-2(e1370);97mer	0.975	45	97.7778		EXPT4	daf-2(e1370);97mer	Water	30	100
					EXPT4	daf-2(e1370)	0.6	55	80		EXPT4	daf-2(e1370)	1M NaCl	45	86.6667
					EXPT4	daf-2(e1370);lea-1(null)	0.6	53	0		EXPT4	daf-2(e1370);lea-1(null)	1M NaCl	71	16.9014
					EXPT4	daf-2(e1370);44mer	0.6	60	0		EXPT4	daf-2(e1370);44mer	1M NaCl	56	92.8571
					EXPT4	daf-2(e1370);97mer	0.6	71	0		EXPT4	daf-2(e1370);97mer	1M NaCl	55	94.5455

## Sheet: Figure S3 
Figure S3A							Figure S3B							Figure S3C						Figure S3D
Experiment	Temperature	Strain	Humidity	Total worms	Percent.Alive		Experiment	Temperature	Strain	Humidity	Total worms	Percent.Alive		Experiment	Strain	Condition	Total worms	Percent.Alive		Experiment	Strain	Condition	Total worms	Percent.Alive
EXPT1	20	N2	97.5	53	98.1132		EXPT1	25	N2	0.975	52	86.5385		EXPT1	N2	Water	27	100		EXPT1	N2	Water	36	100
EXPT1	20	lea-1(null)	97.5	53	67.9245		EXPT1	25	lea-1(null)	0.975	61	62.2951		EXPT1	lea-1(null)	Water	41	100		EXPT1	lea-1(tm6452)	Water	34	100
EXPT1	20	lea-1(tm6452 5x)	97.5	52	65.3846		EXPT1	25	lea-1(tm6452 5x)	0.975	56	42.8571		EXPT1	lea-1(tm6452)	Water	38	100		EXPT1	lea-1(null)	Water	27	100
EXPT2	20	N2	97.5	33	100		EXPT2	25	N2	0.975	61	77.0492		EXPT1	N2	1M NaCl	18	83.3333		EXPT1	N2	1M NaCl	31	93.5484
EXPT2	20	lea-1(null)	97.5	32	78.125		EXPT2	25	lea-1(null)	0.975	33	54.5455		EXPT1	lea-1(null)	1M NaCl	22	40.9091		EXPT1	lea-1(tm6452)	1M NaCl	40	37.5
EXPT2	20	lea-1(tm6452 5x)	97.5	35	82.8571		EXPT2	25	lea-1(tm6452 5x)	0.975	44	25		EXPT1	lea-1(tm6452)	1M NaCl	17	17.6471		EXPT1	lea-1(null)	1M NaCl	19	52.6316
EXPT3	20	N2	97.5	38	100		EXPT3	25	N2	0.975	53	100		EXPT2	N2	Water	29	100		EXPT2	N2	Water	36	100
EXPT3	20	lea-1(null)	97.5	36	80.5556		EXPT3	25	lea-1(null)	0.975	20	40		EXPT2	lea-1(null)	Water	35	100		EXPT2	lea-1(tm6452)	Water	12	100
EXPT3	20	lea-1(tm6452 5x)	97.5	38	97.3684		EXPT3	25	lea-1(tm6452 5x)	0.975	49	40.8163		EXPT2	lea-1(tm6452)	Water	37	100		EXPT2	lea-1(null)	Water	20	100
														EXPT2	N2	1M NaCl	48	93.75		EXPT2	N2	1M NaCl	53	100
														EXPT2	lea-1(null)	1M NaCl	34	23.5294		EXPT2	lea-1(tm6452)	1M NaCl	32	65.625
														EXPT2	lea-1(tm6452)	1M NaCl	27	25.9259		EXPT2	lea-1(null)	1M NaCl	19	47.3684
														EXPT3	N2	Water	31	100		EXPT3	N2	Water	22	100
														EXPT3	lea-1(null)	Water	33	100		EXPT3	lea-1(tm6452)	Water	32	100
														EXPT3	lea-1(tm6452)	Water	31	100		EXPT3	lea-1(null)	Water	36	100
														EXPT3	N2	1M NaCl	35	85.7143		EXPT3	N2	1M NaCl	42	90.4762
														EXPT3	lea-1(null)	1M NaCl	31	45.1613		EXPT3	lea-1(tm6452)	1M NaCl	48	27.0833
														EXPT3	lea-1(tm6452)	1M NaCl	28	17.8571		EXPT3	lea-1(null)	1M NaCl	29	27.5862
														EXPT4	N2	Water	48	100
														EXPT4	lea-1(null)	Water	40	100
														EXPT4	lea-1(tm6452)	Water	37	100
														EXPT4	N2	1M NaCl	33	75.7576
														EXPT4	lea-1(null)	1M NaCl	26	53.8462
														EXPT4	lea-1(tm6452)	1M NaCl	36	55.5556

## Sheet: Figure S4
Figure S4B
Condition	EXPT	day	Aggregates
AM140	EXPT1	day4	2
AM140	EXPT1	day4	0
AM140	EXPT1	day4	1
AM140	EXPT1	day4	0
AM140	EXPT1	day4	1
AM140	EXPT1	day4	5
AM140	EXPT1	day4	0
AM140	EXPT1	day4	12
AM140	EXPT1	day4	2
AM140	EXPT1	day4	4
AM140	EXPT1	day4	2
AM140	EXPT1	day4	0
AM140	EXPT1	day4	1
AM140	EXPT1	day4	2
AM140	EXPT1	day4	1
AM140	EXPT1	day4	3
AM140	EXPT1	day4	4
AM140	EXPT1	day4	3
AM140	EXPT1	day4	0
AM140;lea-1(null)	EXPT1	day4	5
AM140;lea-1(null)	EXPT1	day4	7
AM140;lea-1(null)	EXPT1	day4	2
AM140;lea-1(null)	EXPT1	day4	4
AM140;lea-1(null)	EXPT1	day4	10
AM140;lea-1(null)	EXPT1	day4	7
AM140;lea-1(null)	EXPT1	day4	23
AM140;lea-1(null)	EXPT1	day4	16
AM140;lea-1(null)	EXPT1	day4	6
AM140;lea-1(null)	EXPT1	day4	15
AM140;lea-1(null)	EXPT1	day4	11
AM140;lea-1(null)	EXPT1	day4	8
AM140;lea-1(null)	EXPT1	day4	13
AM140;lea-1(null)	EXPT1	day4	6
AM140;lea-1(null)	EXPT1	day4	5
AM140;lea-1(null)	EXPT1	day4	4
AM140;lea-1(null)	EXPT1	day4	18
AM140;lea-1(null)	EXPT1	day4	5
AM141	EXPT1	day4	85
AM141	EXPT1	day4	99
AM141	EXPT1	day4	80
AM141	EXPT1	day4	78
AM141	EXPT1	day4	77
AM141	EXPT1	day4	58
AM141	EXPT1	day4	82
AM141	EXPT1	day4	89
AM141	EXPT1	day4	81
AM141	EXPT1	day4	88
AM141	EXPT1	day4	90
AM141	EXPT1	day4	82
AM141	EXPT1	day4	81
AM141	EXPT1	day4	80
AM141	EXPT1	day4	88
AM141;lea-1(null)	EXPT1	day4	78
AM141;lea-1(null)	EXPT1	day4	77
AM141;lea-1(null)	EXPT1	day4	72
AM141;lea-1(null)	EXPT1	day4	92
AM141;lea-1(null)	EXPT1	day4	102
AM141;lea-1(null)	EXPT1	day4	78
AM141;lea-1(null)	EXPT1	day4	89
AM141;lea-1(null)	EXPT1	day4	86
AM141;lea-1(null)	EXPT1	day4	69
AM141;lea-1(null)	EXPT1	day4	86
AM141;lea-1(null)	EXPT1	day4	87
AM141;lea-1(null)	EXPT1	day4	82
AM141;lea-1(null)	EXPT1	day4	82
AM140	EXPT1	day8	72
AM140	EXPT1	day8	80
AM140	EXPT1	day8	73
AM140	EXPT1	day8	85
AM140	EXPT1	day8	59
AM140	EXPT1	day8	81
AM140	EXPT1	day8	72
AM140	EXPT1	day8	68
AM140	EXPT1	day8	70
AM140	EXPT1	day8	86
AM140	EXPT1	day8	84
AM140	EXPT1	day8	61
AM140	EXPT1	day8	67
AM140;lea-1(null)	EXPT1	day8	109
AM140;lea-1(null)	EXPT1	day8	89
AM140;lea-1(null)	EXPT1	day8	75
AM140;lea-1(null)	EXPT1	day8	74
AM140;lea-1(null)	EXPT1	day8	79
AM140;lea-1(null)	EXPT1	day8	78
AM140;lea-1(null)	EXPT1	day8	39
AM140;lea-1(null)	EXPT1	day8	99
AM140;lea-1(null)	EXPT1	day8	97
AM140;lea-1(null)	EXPT1	day8	88
AM140;lea-1(null)	EXPT1	day8	105
AM140;lea-1(null)	EXPT1	day8	84
AM140;lea-1(null)	EXPT1	day8	94
AM141	EXPT1	day8	106
AM141	EXPT1	day8	99
AM141	EXPT1	day8	111
AM141	EXPT1	day8	107
AM141	EXPT1	day8	131
AM141	EXPT1	day8	112
AM141	EXPT1	day8	108
AM141	EXPT1	day8	88
AM141	EXPT1	day8	106
AM141	EXPT1	day8	116
AM141	EXPT1	day8	105
AM141	EXPT1	day8	109
AM141	EXPT1	day8	106
AM141	EXPT1	day8	112
AM141	EXPT1	day8	107
AM141	EXPT1	day8	122
AM141	EXPT1	day8	119
AM141	EXPT1	day8	110
AM141	EXPT1	day8	104
AM141	EXPT1	day8	107
AM141	EXPT1	day8	121
AM141	EXPT1	day8	118
AM141;lea-1(null)	EXPT1	day8	124
AM141;lea-1(null)	EXPT1	day8	127
AM141;lea-1(null)	EXPT1	day8	116
AM141;lea-1(null)	EXPT1	day8	90
AM141;lea-1(null)	EXPT1	day8	104
AM141;lea-1(null)	EXPT1	day8	85
AM141;lea-1(null)	EXPT1	day8	103
AM141;lea-1(null)	EXPT1	day8	94
AM141;lea-1(null)	EXPT1	day8	99
AM141;lea-1(null)	EXPT1	day8	121
AM141;lea-1(null)	EXPT1	day8	121
AM141;lea-1(null)	EXPT1	day8	118
AM141;lea-1(null)	EXPT1	day8	115
AM141;lea-1(null)	EXPT1	day8	110
AM141;lea-1(null)	EXPT1	day8	120
AM141;lea-1(null)	EXPT1	day8	114
AM141;lea-1(null)	EXPT1	day8	124
AM141;lea-1(null)	EXPT1	day8	105
AM140	EXPT2	day4	6
AM140	EXPT2	day4	2
AM140	EXPT2	day4	15
AM140	EXPT2	day4	7
AM140	EXPT2	day4	13
AM140	EXPT2	day4	18
AM140	EXPT2	day4	5
AM140	EXPT2	day4	0
AM140	EXPT2	day4	21
AM140	EXPT2	day4	7
AM140	EXPT2	day4	7
AM140	EXPT2	day4	6
AM140	EXPT2	day4	8
AM140	EXPT2	day4	0
AM140	EXPT2	day4	19
AM140	EXPT2	day4	10
AM140	EXPT2	day4	14
AM140	EXPT2	day4	1
AM140	EXPT2	day4	3
AM140	EXPT2	day4	8
AM140	EXPT2	day4	6
AM140	EXPT2	day4	13
AM140;lea-1(null)	EXPT2	day4	8
AM140;lea-1(null)	EXPT2	day4	7
AM140;lea-1(null)	EXPT2	day4	5
AM140;lea-1(null)	EXPT2	day4	13
AM140;lea-1(null)	EXPT2	day4	11
AM140;lea-1(null)	EXPT2	day4	4
AM140;lea-1(null)	EXPT2	day4	5
AM140;lea-1(null)	EXPT2	day4	14
AM140;lea-1(null)	EXPT2	day4	17
AM140;lea-1(null)	EXPT2	day4	10
AM140;lea-1(null)	EXPT2	day4	14
AM140;lea-1(null)	EXPT2	day4	14
AM140;lea-1(null)	EXPT2	day4	20
AM140;lea-1(null)	EXPT2	day4	7
AM140;lea-1(null)	EXPT2	day4	16
AM140;lea-1(null)	EXPT2	day4	9
AM140;lea-1(null)	EXPT2	day4	8
AM140;lea-1(null)	EXPT2	day4	14
AM140;lea-1(null)	EXPT2	day4	8
AM141	EXPT2	day4	98
AM141	EXPT2	day4	90
AM141	EXPT2	day4	79
AM141	EXPT2	day4	93
AM141	EXPT2	day4	97
AM141	EXPT2	day4	82
AM141	EXPT2	day4	94
AM141	EXPT2	day4	86
AM141	EXPT2	day4	89
AM141	EXPT2	day4	85
AM141	EXPT2	day4	70
AM141	EXPT2	day4	86
AM141	EXPT2	day4	94
AM141	EXPT2	day4	85
AM141	EXPT2	day4	93
AM141;lea-1(null)	EXPT2	day4	85
AM141;lea-1(null)	EXPT2	day4	95
AM141;lea-1(null)	EXPT2	day4	80
AM141;lea-1(null)	EXPT2	day4	93
AM141;lea-1(null)	EXPT2	day4	72
AM141;lea-1(null)	EXPT2	day4	98
AM141;lea-1(null)	EXPT2	day4	93
AM141;lea-1(null)	EXPT2	day4	91
AM141;lea-1(null)	EXPT2	day4	88
AM141;lea-1(null)	EXPT2	day4	86
AM141;lea-1(null)	EXPT2	day4	84
AM141;lea-1(null)	EXPT2	day4	99
AM141;lea-1(null)	EXPT2	day4	86
AM141;lea-1(null)	EXPT2	day4	92
AM141;lea-1(null)	EXPT2	day4	93
AM141;lea-1(null)	EXPT2	day4	96
AM141;lea-1(null)	EXPT2	day4	92
AM141;lea-1(null)	EXPT2	day4	84
AM140	EXPT2	day8	106
AM140	EXPT2	day8	93
AM140	EXPT2	day8	97
AM140	EXPT2	day8	93
AM140	EXPT2	day8	89
AM140	EXPT2	day8	88
AM140	EXPT2	day8	97
AM140	EXPT2	day8	105
AM140	EXPT2	day8	84
AM140;lea-1(null)	EXPT2	day8	136
AM140;lea-1(null)	EXPT2	day8	90
AM140;lea-1(null)	EXPT2	day8	113
AM140;lea-1(null)	EXPT2	day8	105
AM140;lea-1(null)	EXPT2	day8	91
AM140;lea-1(null)	EXPT2	day8	85
AM140;lea-1(null)	EXPT2	day8	83
AM140;lea-1(null)	EXPT2	day8	91
AM140;lea-1(null)	EXPT2	day8	88
AM140;lea-1(null)	EXPT2	day8	102
AM140;lea-1(null)	EXPT2	day8	91
AM140;lea-1(null)	EXPT2	day8	116
AM140;lea-1(null)	EXPT2	day8	104
AM140;lea-1(null)	EXPT2	day8	96
AM140;lea-1(null)	EXPT2	day8	107
AM141	EXPT2	day8	124
AM141	EXPT2	day8	121
AM141	EXPT2	day8	100
AM141	EXPT2	day8	104
AM141	EXPT2	day8	118
AM141	EXPT2	day8	111
AM141	EXPT2	day8	110
AM141	EXPT2	day8	103
AM141	EXPT2	day8	103
AM141	EXPT2	day8	112
AM141	EXPT2	day8	122
AM141	EXPT2	day8	108
AM141	EXPT2	day8	92
AM141	EXPT2	day8	124
AM141;lea-1(null)	EXPT2	day8	117
AM141;lea-1(null)	EXPT2	day8	111
AM141;lea-1(null)	EXPT2	day8	106
AM141;lea-1(null)	EXPT2	day8	101
AM141;lea-1(null)	EXPT2	day8	104
AM141;lea-1(null)	EXPT2	day8	112
AM141;lea-1(null)	EXPT2	day8	103
AM141;lea-1(null)	EXPT2	day8	116
AM141;lea-1(null)	EXPT2	day8	111
AM141;lea-1(null)	EXPT2	day8	116
AM141;lea-1(null)	EXPT2	day8	112
AM141;lea-1(null)	EXPT2	day8	117
AM140	EXPT3	day4	1
AM140	EXPT3	day4	6
AM140	EXPT3	day4	4
AM140	EXPT3	day4	13
AM140	EXPT3	day4	7
AM140	EXPT3	day4	12
AM140	EXPT3	day4	1
AM140	EXPT3	day4	8
AM140	EXPT3	day4	1
AM140	EXPT3	day4	6
AM140	EXPT3	day4	17
AM140	EXPT3	day4	0
AM140	EXPT3	day4	5
AM140	EXPT3	day4	3
AM140	EXPT3	day4	2
AM140	EXPT3	day4	5
AM140	EXPT3	day4	10
AM140	EXPT3	day4	3
AM140	EXPT3	day4	3
AM140	EXPT3	day4	0
AM140	EXPT3	day4	3
AM140;lea-1(null)	EXPT3	day4	3
AM140;lea-1(null)	EXPT3	day4	5
AM140;lea-1(null)	EXPT3	day4	7
AM140;lea-1(null)	EXPT3	day4	3
AM140;lea-1(null)	EXPT3	day4	1
AM140;lea-1(null)	EXPT3	day4	5
AM140;lea-1(null)	EXPT3	day4	6
AM140;lea-1(null)	EXPT3	day4	3
AM140;lea-1(null)	EXPT3	day4	9
AM140;lea-1(null)	EXPT3	day4	13
AM140;lea-1(null)	EXPT3	day4	10
AM140;lea-1(null)	EXPT3	day4	9
AM140;lea-1(null)	EXPT3	day4	8
AM140;lea-1(null)	EXPT3	day4	7
AM140;lea-1(null)	EXPT3	day4	1
AM141	EXPT3	day4	98
AM141	EXPT3	day4	93
AM141	EXPT3	day4	78
AM141	EXPT3	day4	98
AM141	EXPT3	day4	111
AM141	EXPT3	day4	84
AM141	EXPT3	day4	89
AM141	EXPT3	day4	95
AM141	EXPT3	day4	89
AM141	EXPT3	day4	88
AM141	EXPT3	day4	99
AM141	EXPT3	day4	102
AM141	EXPT3	day4	94
AM141	EXPT3	day4	100
AM141	EXPT3	day4	88
AM141	EXPT3	day4	80
AM141	EXPT3	day4	91
AM141	EXPT3	day4	92
AM141;lea-1(null)	EXPT3	day4	89
AM141;lea-1(null)	EXPT3	day4	84
AM141;lea-1(null)	EXPT3	day4	95
AM141;lea-1(null)	EXPT3	day4	81
AM141;lea-1(null)	EXPT3	day4	88
AM141;lea-1(null)	EXPT3	day4	86
AM141;lea-1(null)	EXPT3	day4	89
AM141;lea-1(null)	EXPT3	day4	84
AM141;lea-1(null)	EXPT3	day4	93
AM141;lea-1(null)	EXPT3	day4	90
AM141;lea-1(null)	EXPT3	day4	84
AM141;lea-1(null)	EXPT3	day4	91
AM141;lea-1(null)	EXPT3	day4	90
AM141;lea-1(null)	EXPT3	day4	98
AM141;lea-1(null)	EXPT3	day4	82
AM140	EXPT3	day8	87
AM140	EXPT3	day8	93
AM140	EXPT3	day8	91
AM140	EXPT3	day8	75
AM140	EXPT3	day8	96
AM140	EXPT3	day8	95
AM140	EXPT3	day8	86
AM140	EXPT3	day8	99
AM140	EXPT3	day8	90
AM140	EXPT3	day8	107
AM140	EXPT3	day8	69
AM140	EXPT3	day8	110
AM140	EXPT3	day8	103
AM140	EXPT3	day8	88
AM140	EXPT3	day8	90
AM140	EXPT3	day8	70
AM140;lea-1(null)	EXPT3	day8	96
AM140;lea-1(null)	EXPT3	day8	105
AM140;lea-1(null)	EXPT3	day8	89
AM140;lea-1(null)	EXPT3	day8	85
AM140;lea-1(null)	EXPT3	day8	88
AM140;lea-1(null)	EXPT3	day8	107
AM140;lea-1(null)	EXPT3	day8	93
AM140;lea-1(null)	EXPT3	day8	94
AM140;lea-1(null)	EXPT3	day8	88
AM140;lea-1(null)	EXPT3	day8	96
AM140;lea-1(null)	EXPT3	day8	102
AM140;lea-1(null)	EXPT3	day8	84
AM140;lea-1(null)	EXPT3	day8	101
AM141	EXPT3	day8	115
AM141	EXPT3	day8	111
AM141	EXPT3	day8	113
AM141	EXPT3	day8	111
AM141	EXPT3	day8	124
AM141	EXPT3	day8	110
AM141	EXPT3	day8	117
AM141	EXPT3	day8	107
AM141	EXPT3	day8	104
AM141	EXPT3	day8	108
AM141	EXPT3	day8	115
AM141	EXPT3	day8	111
AM141	EXPT3	day8	100
AM141	EXPT3	day8	112
AM141	EXPT3	day8	113
AM141	EXPT3	day8	105
AM141;lea-1(null)	EXPT3	day8	113
AM141;lea-1(null)	EXPT3	day8	126
AM141;lea-1(null)	EXPT3	day8	110
AM141;lea-1(null)	EXPT3	day8	98
AM141;lea-1(null)	EXPT3	day8	102
AM141;lea-1(null)	EXPT3	day8	110
AM141;lea-1(null)	EXPT3	day8	114
AM141;lea-1(null)	EXPT3	day8	108
AM141;lea-1(null)	EXPT3	day8	100
AM141;lea-1(null)	EXPT3	day8	107
AM141;lea-1(null)	EXPT3	day8	106
AM141;lea-1(null)	EXPT3	day8	103

## Sheet: Figure S5
Figure S5A						Figure S5D					Figure S5G
Experiment	Strain	Condition	Total worms	Percent.Alive		EXPT	Genotype_condition	Fluor.intensity			EXPT	Genotype_condition	Fluor.intensity
EXPT1	daf-2(e1370)	Water	36	100		EX1	mNG::lea-1_daf-2_Control	61.214			EX1	lea-1::YPET_daf-2_Control	48.399
EXPT1	daf-2(e1370);lea-1(null)	Water	22	95.4545		EX1	mNG::lea-1_daf-2_Control	48.676			EX1	lea-1::YPET_daf-2_Control	44.959
EXPT1	daf-2(e1370);mNG::lea-1	Water	29	100		EX1	mNG::lea-1_daf-2_Control	29.88			EX1	lea-1::YPET_daf-2_Control	46.176
EXPT1	daf-2(e1370);lea-1::YPET	Water	25	100		EX1	mNG::lea-1_daf-2_Control	57.433			EX1	lea-1::YPET_daf-2_Control	46.533
EXPT1	daf-2(e1370)	1M NaCl	27	92.5926		EX1	mNG::lea-1_daf-2_Control	56.677			EX1	lea-1::YPET_daf-2_Control	46.875
EXPT1	daf-2(e1370);lea-1(null)	1M NaCl	28	10.7143		EX1	mNG::lea-1_daf-2_Control	57.728			EX1	lea-1::YPET_daf-2_Control	45.693
EXPT1	daf-2(e1370);mNG::lea-1	1M NaCl	25	72		EX1	mNG::lea-1_daf-2_Control	52.167			EX1	lea-1::YPET_daf-2_Control	43.279
EXPT1	daf-2(e1370);lea-1::YPET	1M NaCl	27	85.1852		EX1	mNG::lea-1_daf-2_Control	60.089			EX1	lea-1::YPET_daf-2_Control	43.079
EXPT2	daf-2(e1370)	Water	25	100		EX1	mNG::lea-1_daf-2_Control	57.35			EX1	lea-1::YPET_daf-2_Control	50.947
EXPT2	daf-2(e1370);lea-1(null)	Water	18	100		EX1	mNG::lea-1_daf-2_1MNaCl	42.645			EX1	lea-1::YPET_daf-2_Control	42.215
EXPT2	daf-2(e1370);mNG::lea-1	Water	26	100		EX1	mNG::lea-1_daf-2_1MNaCl	49.324			EX1	lea-1::YPET_daf-2_Control	42.547
EXPT2	daf-2(e1370);lea-1::YPET	Water	39	100		EX1	mNG::lea-1_daf-2_1MNaCl	61.795			EX1	lea-1::YPET_daf-2_Control	33.54
EXPT2	daf-2(e1370)	1M NaCl	34	94.1176		EX1	mNG::lea-1_daf-2_1MNaCl	31.69			EX1	lea-1::YPET_daf-2_1MNaCl	44.053
EXPT2	daf-2(e1370);lea-1(null)	1M NaCl	26	15.3846		EX1	mNG::lea-1_daf-2_1MNaCl	30.616			EX1	lea-1::YPET_daf-2_1MNaCl	28.122
EXPT2	daf-2(e1370);mNG::lea-1	1M NaCl	45	91.1111		EX1	mNG::lea-1_daf-2_1MNaCl	44.905			EX1	lea-1::YPET_daf-2_1MNaCl	34.792
EXPT2	daf-2(e1370);lea-1::YPET	1M NaCl	41	87.8049		EX1	mNG::lea-1_daf-2_1MNaCl	38.329			EX1	lea-1::YPET_daf-2_1MNaCl	41.791
EXPT3	daf-2(e1370)	Water	40	100		EX1	mNG::lea-1_daf-2_1MNaCl	41.445			EX1	lea-1::YPET_daf-2_1MNaCl	44.132
EXPT3	daf-2(e1370);lea-1(null)	Water	32	96.875		EX1	mNG::lea-1_daf-2_1MNaCl	58.575			EX1	lea-1::YPET_daf-2_1MNaCl	36.946
EXPT3	daf-2(e1370);mNG::lea-1	Water	39	100		EX1	mNG::lea-1_daf-2_1MNaCl	39.901			EX1	lea-1::YPET_daf-2_1MNaCl	40.221
EXPT3	daf-2(e1370);lea-1::YPET	Water	38	100		EX2	mNG::lea-1_daf-2_Control	81.257			EX1	lea-1::YPET_daf-2_1MNaCl	29.973
EXPT3	daf-2(e1370)	1M NaCl	33	87.8788		EX2	mNG::lea-1_daf-2_Control	64.903			EX1	lea-1::YPET_daf-2_1MNaCl	40.551
EXPT3	daf-2(e1370);lea-1(null)	1M NaCl	24	16.6667		EX2	mNG::lea-1_daf-2_Control	53.621			EX2	lea-1::YPET_daf-2_Control	41.147
EXPT3	daf-2(e1370);mNG::lea-1	1M NaCl	51	96.0784		EX2	mNG::lea-1_daf-2_Control	55.648			EX2	lea-1::YPET_daf-2_Control	40.298
EXPT3	daf-2(e1370);lea-1::YPET	1M NaCl	41	100		EX2	mNG::lea-1_daf-2_Control	42.69			EX2	lea-1::YPET_daf-2_Control	50.735
						EX2	mNG::lea-1_daf-2_Control	58.825			EX2	lea-1::YPET_daf-2_Control	47.916
						EX2	mNG::lea-1_daf-2_Control	58.145			EX2	lea-1::YPET_daf-2_Control	49.059
						EX2	mNG::lea-1_daf-2_Control	60.237			EX2	lea-1::YPET_daf-2_Control	36.141
						EX2	mNG::lea-1_daf-2_Control	49.657			EX2	lea-1::YPET_daf-2_Control	47.542
						EX2	mNG::lea-1_daf-2_1MNaCl	82.31			EX2	lea-1::YPET_daf-2_Control	46.291
						EX2	mNG::lea-1_daf-2_1MNaCl	60.218			EX2	lea-1::YPET_daf-2_Control	50.379
						EX2	mNG::lea-1_daf-2_1MNaCl	69.828			EX2	lea-1::YPET_daf-2_Control	49.027
						EX2	mNG::lea-1_daf-2_1MNaCl	53.466			EX2	lea-1::YPET_daf-2_Control	45.397
						EX2	mNG::lea-1_daf-2_1MNaCl	63.603			EX2	lea-1::YPET_daf-2_Control	43.803
						EX2	mNG::lea-1_daf-2_1MNaCl	65.202			EX2	lea-1::YPET_daf-2_Control	41.643
						EX2	mNG::lea-1_daf-2_1MNaCl	75.147			EX2	lea-1::YPET_daf-2_1MNaCl	39.368
						EX2	mNG::lea-1_daf-2_1MNaCl	57.421			EX2	lea-1::YPET_daf-2_1MNaCl	33.676
						EX2	mNG::lea-1_daf-2_1MNaCl	69.198			EX2	lea-1::YPET_daf-2_1MNaCl	42.576
						EX3	mNG::lea-1_daf-2_Control	51.212			EX2	lea-1::YPET_daf-2_1MNaCl	47.831
						EX3	mNG::lea-1_daf-2_Control	52.952			EX2	lea-1::YPET_daf-2_1MNaCl	30.82
						EX3	mNG::lea-1_daf-2_Control	56.909			EX2	lea-1::YPET_daf-2_1MNaCl	48.712
						EX3	mNG::lea-1_daf-2_Control	54.293			EX2	lea-1::YPET_daf-2_1MNaCl	51.909
						EX3	mNG::lea-1_daf-2_Control	54.188			EX2	lea-1::YPET_daf-2_1MNaCl	47.295
						EX3	mNG::lea-1_daf-2_Control	51.384			EX3	lea-1::YPET_daf-2_Control	46.646
						EX3	mNG::lea-1_daf-2_Control	60.83			EX3	lea-1::YPET_daf-2_Control	45.913
						EX3	mNG::lea-1_daf-2_Control	57.166			EX3	lea-1::YPET_daf-2_Control	50.387
						EX3	mNG::lea-1_daf-2_Control	90.287			EX3	lea-1::YPET_daf-2_Control	49.923
						EX3	mNG::lea-1_daf-2_Control	66.852			EX3	lea-1::YPET_daf-2_Control	50.573
						EX3	mNG::lea-1_daf-2_Control	72.391			EX3	lea-1::YPET_daf-2_Control	44.521
						EX3	mNG::lea-1_daf-2_1MNaCl	84.023			EX3	lea-1::YPET_daf-2_Control	47.703
						EX3	mNG::lea-1_daf-2_1MNaCl	37			EX3	lea-1::YPET_daf-2_Control	43.942
						EX3	mNG::lea-1_daf-2_1MNaCl	53.705			EX3	lea-1::YPET_daf-2_Control	43.189
						EX3	mNG::lea-1_daf-2_1MNaCl	63.646			EX3	lea-1::YPET_daf-2_Control	50.128
						EX3	mNG::lea-1_daf-2_1MNaCl	61.063			EX3	lea-1::YPET_daf-2_Control	39.812
						EX3	mNG::lea-1_daf-2_1MNaCl	58.525			EX3	lea-1::YPET_daf-2_Control	52.968
						EX3	mNG::lea-1_daf-2_1MNaCl	75.364			EX3	lea-1::YPET_daf-2_Control	52.471
						EX3	mNG::lea-1_daf-2_1MNaCl	72.07			EX3	lea-1::YPET_daf-2_1MNaCl	51.791
						EX3	mNG::lea-1_daf-2_1MNaCl	85.402			EX3	lea-1::YPET_daf-2_1MNaCl	52.168
						EX3	mNG::lea-1_daf-2_1MNaCl	76.194			EX3	lea-1::YPET_daf-2_1MNaCl	51.045
											EX3	lea-1::YPET_daf-2_1MNaCl	50.74
											EX3	lea-1::YPET_daf-2_1MNaCl	35.658
											EX3	lea-1::YPET_daf-2_1MNaCl	47.934
											EX3	lea-1::YPET_daf-2_1MNaCl	40.808
											EX3	lea-1::YPET_daf-2_1MNaCl	54.57
											EX3	lea-1::YPET_daf-2_1MNaCl	37.446
											EX3	lea-1::YPET_daf-2_1MNaCl	50.134
											EX3	lea-1::YPET_daf-2_1MNaCl	51.754

[truncated: 2 more sheets: Figure S7, Figure S10]
